# Supplementary material for: Poly[4-(dimethyl­amino)pyridinium [(μ6-5-carboxy­benzene-1,2,4-tricarboxy­ato-κ6 O 1:O 1′:O 2:O 4:O 4′:O 5)diargentate(I)]]
Source: Acta Crystallogr Sect E Struct Rep Online. 2009 Jul 25;65(Pt 8):m994–5. doi: 10.1107/S1600536809028839 (PMC2977362; doi:10.1107/S1600536809028839)
Supplement: Supplementary file 1 [file e-65-0m994-sup1.cif]

##############################################################################
###                                                                        ###
###        Electronic paper (Acta Crystallographica Section E)             ###
###                                                                        ###
##############################################################################
#                                                                            #
# This CIF contains the data in a paper accepted for publication in Acta     #
# Crystallographica Section E. It conforms to the requirements of Notes      #
# for Authors for Section E, and has been peer reviewed under the auspices   #
# of the IUCr Commission on Journals.                                        #
#                                                                            #
# Full details of the Crystallographic Information File format               #
# are given in the paper "The Crystallographic Information File (CIF):       #
# a New Standard Archive File for Crystallography" by S. R. Hall, F. H.      #
# Allen and I. D. Brown [Acta Cryst. (1991), A47, 655-685].                  #
#                                                                            #
# The current version of the core CIF dictionary is obtainable from          #
# ftp://ftp.iucr.org/pub/cif_core.dic. The current version number is 2.4.    #
#                                                                            #
# Software is freely available for graphical display of the structure(s) in  #
# this CIF.  For information consult the CIF home page http://www.iucr.org/  #
# cif/home.html                                                              #
#                                                                            #
# This file may be used for bona fide research purposes within the           #
# scientific community so long as proper attribution is given to the journal # 
# article from which it was obtained.                                        #
#                                                                            #
##############################################################################
                                             
data_I
_audit_creation_method     SHELXL-97
_chemical_name_systematic
;
Poly[4-(dimethylamino)pyridinium [(\m~6~-5-carboxybenzene-1,2,4-tricarboxylato-
\k^6^<i>O</i>^1^:<i>O</i>^1'^:<i>O</i>^2^:<i>O</i>^4^:<i>O</i>^4'^:
<i>O</i>^5^)diargentate(I)]]
;
_chemical_name_common     ?
_chemical_formula_moiety     'C7 H11 N2 +, C10 H3 Ag2 O8 -'
_chemical_formula_sum     'C17 H14 Ag2 N2 O8'
_chemical_formula_iupac     '(C7 H11 N2) [Ag2 (C10 H3 O8)]'
_chemical_formula_weight     590.04
_chemical_melting_point     ?
_symmetry_cell_setting     triclinic
_symmetry_space_group_name_H-M     'P -1'
_symmetry_space_group_name_Hall     '-P 1'
loop_
    _symmetry_equiv_pos_as_xyz
    'x, y, z'
    '-x, -y, -z'
_cell_length_a     9.7192(3)
_cell_length_b     9.9936(5)
_cell_length_c     10.4968(3)
_cell_angle_alpha     113.304(4)
_cell_angle_beta     97.140(3)
_cell_angle_gamma     103.260(3)
_cell_volume     884.65(7)
_cell_formula_units_Z     2
_cell_measurement_reflns_used     3901
_cell_measurement_theta_min     4.39
_cell_measurement_theta_max     25.00
_cell_measurement_temperature     293(2)
_exptl_crystal_description     'block'
_exptl_crystal_colour     'colorless'
_exptl_crystal_size_max     0.24
_exptl_crystal_size_mid     0.18
_exptl_crystal_size_min     0.14
_exptl_crystal_density_diffrn     2.215
_exptl_crystal_density_meas     ?
_exptl_crystal_density_method     'not measured'
_exptl_crystal_F_000     576
_exptl_absorpt_coefficient_mu     2.266
_exptl_absorpt_correction_type     multi-scan
_exptl_absorpt_process_details     '(CrysAlis RED; Oxford Diffraction, 2006)'
_exptl_absorpt_correction_T_min     0.611
_exptl_absorpt_correction_T_max     0.725
_diffrn_ambient_temperature     293(2)
_diffrn_radiation_type     MoK\a
_diffrn_radiation_wavelength     0.71073
_diffrn_radiation_source     'fine-focus sealed tube'
_diffrn_radiation_monochromator     graphite
_diffrn_measurement_device_type     'Oxford Diffraction Gemini R Ultra'
_diffrn_measurement_method     \w
_diffrn_detector_area_resol_mean     10.0
_diffrn_reflns_number     7226
_diffrn_reflns_av_R_equivalents     0.0122
_diffrn_reflns_av_sigmaI/netI     0.0139
_diffrn_reflns_theta_min     4.39
_diffrn_reflns_theta_max     25.00
_diffrn_reflns_theta_full     25.00
_diffrn_measured_fraction_theta_max     0.989
_diffrn_measured_fraction_theta_full     0.989
_diffrn_reflns_limit_h_min     -11
_diffrn_reflns_limit_h_max     11
_diffrn_reflns_limit_k_min     -11
_diffrn_reflns_limit_k_max     11
_diffrn_reflns_limit_l_min     -12
_diffrn_reflns_limit_l_max     12
_diffrn_standards_number     ?
_diffrn_standards_interval_count     ?
_diffrn_standards_interval_time     ?
_diffrn_standards_decay_%     ?
_reflns_number_total     3124
_reflns_number_gt     2808
_reflns_threshold_expression     I>2\s(I)
_refine_ls_structure_factor_coef     Fsqd
_refine_ls_matrix_type     full
_refine_ls_R_factor_all     0.0201
_refine_ls_R_factor_gt     0.0175
_refine_ls_wR_factor_gt     0.0454
_refine_ls_wR_factor_ref     0.0462
_refine_ls_goodness_of_fit_ref     1.056
_refine_ls_restrained_S_all     1.056
_refine_ls_number_reflns     3124
_refine_ls_number_parameters     265
_refine_ls_number_restraints     0
_refine_ls_hydrogen_treatment     constr
_refine_ls_weighting_scheme     calc
_refine_ls_weighting_details
         'calc w=1/[\s^2^(Fo^2^)+(0.0251P)^2^+0.4969P] where P=(Fo^2^+2Fc^2^)/3'
_atom_sites_solution_hydrogens     geom
_atom_sites_solution_primary     direct
_atom_sites_solution_secondary     difmap
_refine_ls_shift/su_max     0.003
_refine_ls_shift/su_mean     0.000
_refine_diff_density_max     0.346
_refine_diff_density_min     -0.470
_refine_ls_extinction_method     'SHELXL97 (Sheldrick, 2008)'
_refine_ls_extinction_coef     0.0157(6)
_refine_ls_extinction_expression
                                  'Fc^*^=kFc[1+0.001xFc^2^\l^3^/sin(2\q)]^-1/4^'
loop_
    _atom_type_symbol
    _atom_type_description
    _atom_type_scat_dispersion_real
    _atom_type_scat_dispersion_imag
    _atom_type_scat_source
    'C' 'C' 0.0033 0.0016
                         'International Tables Vol C Tables 4.2.6.8 and 6.1.1.4'
    'H' 'H' 0.0000 0.0000
                         'International Tables Vol C Tables 4.2.6.8 and 6.1.1.4'
    'Ag' 'Ag' -0.8971 1.1015
                         'International Tables Vol C Tables 4.2.6.8 and 6.1.1.4'
    'N' 'N' 0.0061 0.0033
                         'International Tables Vol C Tables 4.2.6.8 and 6.1.1.4'
    'O' 'O' 0.0106 0.0060
                         'International Tables Vol C Tables 4.2.6.8 and 6.1.1.4'
_computing_data_collection     'CrysAlis CCD (Oxford Diffraction, 2006)'
_computing_cell_refinement     'CrysAlis RED (Oxford Diffraction, 2006)'
_computing_data_reduction     'CrysAlis RED (Oxford Diffraction, 2006)'
_computing_structure_solution     'SHELXS97 (Sheldrick, 2008)'
_computing_structure_refinement     'SHELXL97 (Sheldrick, 2008)'
_computing_molecular_graphics     'DIAMOND (Brandenburg, 1999)'
_computing_publication_material     'SHELXL97 (Sheldrick, 2008)'
loop_
    _atom_site_type_symbol
    _atom_site_label
    _atom_site_fract_x
    _atom_site_fract_y
    _atom_site_fract_z
    _atom_site_U_iso_or_equiv
    _atom_site_adp_type
    _atom_site_calc_flag
    _atom_site_refinement_flags
    _atom_site_occupancy
    _atom_site_disorder_assembly
    _atom_site_disorder_group
    Ag Ag1 0.421397(19) 0.410977(18) 0.802682(17) 0.02690(8) Uani d . 1 . .
    Ag Ag2 0.421385(19) 0.385653(19) 1.290598(17) 0.02889(9) Uani d . 1 . .
    O O1 0.22857(16) 0.20334(17) 0.81649(18) 0.0277(4) Uani d . 1 . .
    O O2 0.10698(15) -0.04467(17) 0.71974(19) 0.0329(4) Uani d . 1 . .
    H H2 0.0364 -0.0126 0.7220 0.049 Uiso d R 1 . .
    O O3 0.57621(18) 0.37804(17) 1.02125(17) 0.0326(4) Uani d . 1 . .
    O O4 0.4252(2) 0.21751(18) 1.07819(17) 0.0344(4) Uani d . 1 . .
    O O5 0.41174(19) -0.39642(18) 0.45762(18) 0.0357(4) Uani d . 1 . .
    O O6 0.5636(2) -0.23946(18) 0.39821(17) 0.0341(4) Uani d . 1 . .
    O O7 0.75751(16) -0.21312(17) 0.65497(17) 0.0251(3) Uani d . 1 . .
    O O8 0.87465(16) 0.03113(17) 0.7214(2) 0.0336(4) Uani d . 1 . .
    C C1 0.2265(2) 0.0702(2) 0.7685(2) 0.0178(4) Uani d . 1 . .
    C C2 0.4977(2) 0.2487(2) 0.9985(2) 0.0173(4) Uani d . 1 . .
    C C3 0.4930(2) 0.1181(2) 0.8600(2) 0.0160(4) Uani d . 1 . .
    C C4 0.3628(2) -0.0996(2) 0.6355(2) 0.0177(4) Uani d . 1 . .
    H H4 0.2755 -0.1617 0.5684 0.021 Uiso calc R 1 . .
    C C5 0.3627(2) 0.0251(2) 0.7570(2) 0.0160(4) Uani d . 1 . .
    C C6 0.6223(2) -0.0377(2) 0.7128(2) 0.0157(4) Uani d . 1 . .
    C C7 0.4913(2) -0.1332(2) 0.6121(2) 0.0153(4) Uani d . 1 . .
    C C8 0.6218(2) 0.0862(2) 0.8348(2) 0.0185(4) Uani d . 1 . .
    H H8 0.7093 0.1493 0.9012 0.022 Uiso calc R 1 . .
    C C9 0.4888(2) -0.2673(2) 0.4775(2) 0.0168(4) Uani d . 1 . .
    C C10 0.7617(2) -0.0765(2) 0.6939(2) 0.0192(4) Uani d . 1 . .
    N N1 0.0720(2) 0.4030(2) 0.1392(2) 0.0333(5) Uani d . 1 . .
    N N2 -0.1309(2) 0.6318(3) 0.4369(2) 0.0378(5) Uani d . 1 . .
    H H -0.1683 0.6777 0.5021 0.045 Uiso d R 1 . .
    C C11 0.0048(2) 0.4765(3) 0.2354(2) 0.0271(5) Uani d . 1 . .
    C C12 -0.0362(3) 0.7091(3) 0.3890(3) 0.0354(6) Uani d . 1 . .
    H H12 -0.0172 0.8144 0.4240 0.042 Uiso calc R 1 . .
    C C13 -0.1624(3) 0.4795(3) 0.3866(3) 0.0375(6) Uani d . 1 . .
    H H13 -0.2296 0.4279 0.4204 0.045 Uiso calc R 1 . .
    C C14 -0.0985(3) 0.3988(3) 0.2872(3) 0.0343(6) Uani d . 1 . .
    H H14 -0.1223 0.2931 0.2533 0.041 Uiso calc R 1 . .
    C C15 0.0325(3) 0.6369(3) 0.2906(3) 0.0333(6) Uani d . 1 . .
    H H15 0.0981 0.6930 0.2592 0.040 Uiso calc R 1 . .
    C C16 0.0426(3) 0.2378(3) 0.0780(3) 0.0407(6) Uani d . 1 . .
    H H16A -0.0540 0.1883 0.0172 0.061 Uiso calc R 1 . .
    H H16B 0.0505 0.2065 0.1535 0.061 Uiso calc R 1 . .
    H H16C 0.1119 0.2095 0.0231 0.061 Uiso calc R 1 . .
    C C17 0.1797(3) 0.4867(4) 0.0902(3) 0.0423(7) Uani d . 1 . .
    H H17A 0.2588 0.5591 0.1700 0.063 Uiso calc R 1 . .
    H H17B 0.1351 0.5400 0.0473 0.063 Uiso calc R 1 . .
    H H17C 0.2160 0.4161 0.0210 0.063 Uiso calc R 1 . .
loop_
    _atom_site_aniso_label
    _atom_site_aniso_U_11
    _atom_site_aniso_U_22
    _atom_site_aniso_U_33
    _atom_site_aniso_U_12
    _atom_site_aniso_U_13
    _atom_site_aniso_U_23
    Ag1 0.03846(13) 0.01606(11) 0.01917(11) 0.00464(7) 0.01347(8) 0.00093(7)
    Ag2 0.04268(13) 0.01682(11) 0.02185(11) 0.00567(8) 0.01695(8) 0.00245(8)
    O1 0.0209(8) 0.0163(8) 0.0436(10) 0.0084(6) 0.0142(7) 0.0076(7)
    O2 0.0123(7) 0.0184(8) 0.0581(11) 0.0053(6) 0.0090(7) 0.0065(8)
    O3 0.0409(10) 0.0154(8) 0.0288(9) 0.0006(7) 0.0191(7) -0.0016(7)
    O4 0.0535(11) 0.0211(8) 0.0240(8) 0.0075(7) 0.0231(8) 0.0037(7)
    O5 0.0431(10) 0.0148(8) 0.0356(9) -0.0001(7) 0.0255(8) -0.0019(7)
    O6 0.0553(11) 0.0201(8) 0.0233(8) 0.0081(7) 0.0245(8) 0.0034(7)
    O7 0.0233(8) 0.0173(8) 0.0361(9) 0.0103(6) 0.0155(7) 0.0084(7)
    O8 0.0143(8) 0.0191(8) 0.0614(12) 0.0046(6) 0.0133(7) 0.0108(8)
    C1 0.0168(10) 0.0168(11) 0.0191(10) 0.0056(8) 0.0084(8) 0.0058(9)
    C2 0.0181(10) 0.0166(10) 0.0149(9) 0.0087(8) 0.0047(8) 0.0027(8)
    C3 0.0185(10) 0.0132(10) 0.0154(10) 0.0056(8) 0.0061(8) 0.0045(8)
    C4 0.0146(10) 0.0155(10) 0.0173(10) 0.0036(8) 0.0026(8) 0.0026(8)
    C5 0.0151(10) 0.0132(10) 0.0199(10) 0.0049(7) 0.0079(8) 0.0061(8)
    C6 0.0144(10) 0.0132(10) 0.0185(10) 0.0047(7) 0.0067(8) 0.0050(8)
    C7 0.0173(10) 0.0130(9) 0.0160(9) 0.0063(8) 0.0073(8) 0.0049(8)
    C8 0.0155(10) 0.0143(10) 0.0187(10) 0.0028(8) 0.0031(8) 0.0016(8)
    C9 0.0168(10) 0.0164(10) 0.0150(10) 0.0071(8) 0.0035(8) 0.0036(8)
    C10 0.0181(10) 0.0173(11) 0.0199(10) 0.0063(8) 0.0074(8) 0.0045(9)
    N1 0.0372(11) 0.0354(11) 0.0322(11) 0.0154(9) 0.0194(9) 0.0141(9)
    N2 0.0413(12) 0.0458(13) 0.0318(11) 0.0272(10) 0.0174(10) 0.0123(10)
    C11 0.0270(12) 0.0322(13) 0.0235(11) 0.0108(10) 0.0076(9) 0.0122(10)
    C12 0.0420(14) 0.0289(13) 0.0338(13) 0.0143(11) 0.0061(11) 0.0113(11)
    C13 0.0364(14) 0.0422(15) 0.0414(14) 0.0136(11) 0.0216(12) 0.0213(13)
    C14 0.0383(14) 0.0280(13) 0.0401(14) 0.0111(11) 0.0188(12) 0.0150(12)
    C15 0.0369(13) 0.0308(13) 0.0344(13) 0.0097(10) 0.0128(11) 0.0156(11)
    C16 0.0437(15) 0.0410(16) 0.0369(14) 0.0218(12) 0.0152(12) 0.0102(13)
    C17 0.0371(14) 0.0576(18) 0.0399(15) 0.0176(13) 0.0225(12) 0.0236(14)
loop_
    _geom_bond_atom_site_label_1
    _geom_bond_atom_site_label_2
    _geom_bond_site_symmetry_2
    _geom_bond_distance
    _geom_bond_publ_flag
    Ag1 O1 . 2.5220(15) y
    Ag1 O3 2_667 2.1784(15) y
    Ag1 O3 . 2.7573(19) y
    Ag1 O6 2_656 2.1765(15) y
    Ag2 O4 . 2.2091(15) y
    Ag2 O5 1_566 2.2224(16) y
    Ag2 O5 2_657 2.873(2) y
    Ag2 O7 2_657 2.4442(15) y
    Ag1 Ag2 2_667 2.8189(3) y
    O1 C1 . 1.216(3) ?
    O2 C1 . 1.306(2) ?
    O2 H2 . 0.82 ?
    O3 C2 . 1.252(3) ?
    O4 C2 . 1.244(3) ?
    O5 C9 . 1.255(3) ?
    O6 C9 . 1.240(3) ?
    O7 C10 . 1.249(3) ?
    O8 C10 . 1.257(2) ?
    C1 C5 . 1.496(3) ?
    C2 C3 . 1.508(3) ?
    C3 C8 . 1.392(3) ?
    C3 C5 . 1.401(3) ?
    C4 C5 . 1.387(3) ?
    C4 C7 . 1.392(3) ?
    C4 H4 . 0.9300 ?
    C6 C8 . 1.387(3) ?
    C6 C7 . 1.400(3) ?
    C6 C10 . 1.507(3) ?
    C7 C9 . 1.507(3) ?
    C8 H8 . 0.9300 ?
    N1 C11 . 1.336(3) ?
    N1 C16 . 1.455(3) ?
    N1 C17 . 1.460(3) ?
    N2 C12 . 1.339(3) ?
    N2 C13 . 1.341(3) ?
    N2 H . 0.84 ?
    C11 C15 . 1.417(3) ?
    C11 C14 . 1.420(3) ?
    C12 C15 . 1.355(3) ?
    C12 H12 . 0.9300 ?
    C13 C14 . 1.361(3) ?
    C13 H13 . 0.9300 ?
    C14 H14 . 0.9300 ?
    C15 H15 . 0.9300 ?
    C16 H16A . 0.9600 ?
    C16 H16B . 0.9600 ?
    C16 H16C . 0.9600 ?
    C17 H17A . 0.9600 ?
    C17 H17B . 0.9600 ?
    C17 H17C . 0.9600 ?
loop_
    _geom_angle_atom_site_label_1
    _geom_angle_atom_site_label_2
    _geom_angle_atom_site_label_3
    _geom_angle_site_symmetry_1
    _geom_angle_site_symmetry_3
    _geom_angle
    _geom_angle_publ_flag
    O6 Ag1 O3 2_656 2_667 165.22(6) ?
    O6 Ag1 O1 2_656 . 88.08(6) ?
    O3 Ag1 O1 2_667 . 104.84(6) ?
    O6 Ag1 Ag2 2_656 2_667 82.64(4) ?
    O3 Ag1 Ag2 2_667 2_667 83.04(4) ?
    O1 Ag1 Ag2 . 2_667 162.98(4) ?
    O3 Ag1 O1 . . 80.23(5) ?
    O3 Ag1 O3 . 2_667 82.06(6) ?
    O3 Ag1 O6 . 2_656 107.63(5) ?
    O3 Ag1 Ag2 . 2_667 116.16(4) ?
    O4 Ag2 O5 . 1_566 158.69(7) ?
    O4 Ag2 O7 . 2_657 97.68(6) ?
    O5 Ag2 O7 1_566 2_657 97.08(5) ?
    O4 Ag2 Ag1 . 2_667 81.08(4) ?
    O5 Ag2 Ag1 1_566 2_667 81.40(4) ?
    O7 Ag2 Ag1 2_657 2_667 168.58(4) ?
    O5 Ag2 O4 2_657 . 119.23(5) ?
    O5 Ag2 O5 2_657 1_566 78.86(6) ?
    O5 Ag2 O7 2_657 2_657 78.31(5) ?
    O5 Ag2 Ag1 2_657 2_667 112.29(4) ?
    C1 O1 Ag1 . . 123.41(13) ?
    C1 O2 H2 . . 109.5 ?
    C2 O3 Ag1 . 2_667 123.07(13) ?
    C2 O4 Ag2 . . 124.47(14) ?
    C9 O5 Ag2 . 1_544 123.12(13) ?
    C9 O6 Ag1 . 2_656 124.62(14) ?
    C10 O7 Ag2 . 2_657 121.06(12) ?
    O1 C1 O2 . . 123.50(18) ?
    O1 C1 C5 . . 122.02(17) ?
    O2 C1 C5 . . 114.46(17) ?
    O4 C2 O3 . . 126.86(19) ?
    O4 C2 C3 . . 117.34(18) ?
    O3 C2 C3 . . 115.79(17) ?
    C8 C3 C5 . . 118.74(18) ?
    C8 C3 C2 . . 119.06(17) ?
    C5 C3 C2 . . 122.18(17) ?
    C5 C4 C7 . . 121.14(18) ?
    C5 C4 H4 . . 119.4 ?
    C7 C4 H4 . . 119.4 ?
    C4 C5 C3 . . 119.97(18) ?
    C4 C5 C1 . . 119.38(17) ?
    C3 C5 C1 . . 120.24(17) ?
    C8 C6 C7 . . 119.81(18) ?
    C8 C6 C10 . . 120.10(17) ?
    C7 C6 C10 . . 119.93(17) ?
    C4 C7 C6 . . 118.95(18) ?
    C4 C7 C9 . . 120.01(17) ?
    C6 C7 C9 . . 120.99(17) ?
    C6 C8 C3 . . 121.33(18) ?
    C6 C8 H8 . . 119.3 ?
    C3 C8 H8 . . 119.3 ?
    O6 C9 O5 . . 126.56(19) ?
    O6 C9 C7 . . 117.07(18) ?
    O5 C9 C7 . . 116.36(17) ?
    O7 C10 O8 . . 124.57(19) ?
    O7 C10 C6 . . 117.63(17) ?
    O8 C10 C6 . . 117.78(18) ?
    C11 N1 C16 . . 122.5(2) ?
    C11 N1 C17 . . 120.8(2) ?
    C16 N1 C17 . . 116.8(2) ?
    C12 N2 C13 . . 120.7(2) ?
    C12 N2 H . . 120.9 ?
    C13 N2 H . . 118.3 ?
    N1 C11 C15 . . 121.4(2) ?
    N1 C11 C14 . . 122.1(2) ?
    C15 C11 C14 . . 116.4(2) ?
    N2 C12 C15 . . 121.3(2) ?
    N2 C12 H12 . . 119.3 ?
    C15 C12 H12 . . 119.3 ?
    N2 C13 C14 . . 121.5(2) ?
    N2 C13 H13 . . 119.3 ?
    C14 C13 H13 . . 119.3 ?
    C13 C14 C11 . . 119.7(2) ?
    C13 C14 H14 . . 120.1 ?
    C11 C14 H14 . . 120.1 ?
    C12 C15 C11 . . 120.3(2) ?
    C12 C15 H15 . . 119.8 ?
    C11 C15 H15 . . 119.8 ?
    N1 C16 H16A . . 109.5 ?
    N1 C16 H16B . . 109.5 ?
    H16A C16 H16B . . 109.5 ?
    N1 C16 H16C . . 109.5 ?
    H16A C16 H16C . . 109.5 ?
    H16B C16 H16C . . 109.5 ?
    N1 C17 H17A . . 109.5 ?
    N1 C17 H17B . . 109.5 ?
    H17A C17 H17B . . 109.5 ?
    N1 C17 H17C . . 109.5 ?
    H17A C17 H17C . . 109.5 ?
    H17B C17 H17C . . 109.5 ?
loop_
    _geom_torsion_atom_site_label_1
    _geom_torsion_atom_site_label_2
    _geom_torsion_atom_site_label_3
    _geom_torsion_atom_site_label_4
    _geom_torsion_site_symmetry_1
    _geom_torsion_site_symmetry_2
    _geom_torsion_site_symmetry_3
    _geom_torsion_site_symmetry_4
    _geom_torsion
    _geom_torsion_publ_flag
    O6 Ag1 O1 C1 2_656 . . . 31.61(18) ?
    O3 Ag1 O1 C1 2_667 . . . -155.65(17) ?
    Ag2 Ag1 O1 C1 2_667 . . . 88.4(2) ?
    O5 Ag2 O4 C2 1_566 . . . 43.7(3) ?
    O7 Ag2 O4 C2 2_657 . . . 177.18(18) ?
    Ag1 Ag2 O4 C2 2_667 . . . 8.66(17) ?
    Ag1 O1 C1 O2 . . . . -150.04(16) ?
    Ag1 O1 C1 C5 . . . . 28.3(3) ?
    Ag2 O4 C2 O3 . . . . -2.3(3) ?
    Ag2 O4 C2 C3 . . . . 177.08(13) ?
    Ag1 O3 C2 O4 2_667 . . . -9.4(3) ?
    Ag1 O3 C2 C3 2_667 . . . 171.21(13) ?
    O4 C2 C3 C8 . . . . -119.5(2) ?
    O3 C2 C3 C8 . . . . 60.0(3) ?
    O4 C2 C3 C5 . . . . 59.0(3) ?
    O3 C2 C3 C5 . . . . -121.6(2) ?
    C7 C4 C5 C3 . . . . -1.1(3) ?
    C7 C4 C5 C1 . . . . 171.50(18) ?
    C8 C3 C5 C4 . . . . 2.6(3) ?
    C2 C3 C5 C4 . . . . -175.89(19) ?
    C8 C3 C5 C1 . . . . -170.00(18) ?
    C2 C3 C5 C1 . . . . 11.5(3) ?
    O1 C1 C5 C4 . . . . -138.5(2) ?
    O2 C1 C5 C4 . . . . 39.9(3) ?
    O1 C1 C5 C3 . . . . 34.1(3) ?
    O2 C1 C5 C3 . . . . -147.48(19) ?
    C5 C4 C7 C6 . . . . -0.8(3) ?
    C5 C4 C7 C9 . . . . -178.56(19) ?
    C8 C6 C7 C4 . . . . 1.3(3) ?
    C10 C6 C7 C4 . . . . 176.73(18) ?
    C8 C6 C7 C9 . . . . 179.04(19) ?
    C10 C6 C7 C9 . . . . -5.6(3) ?
    C7 C6 C8 C3 . . . . 0.1(3) ?
    C10 C6 C8 C3 . . . . -175.26(19) ?
    C5 C3 C8 C6 . . . . -2.1(3) ?
    C2 C3 C8 C6 . . . . 176.43(19) ?
    Ag1 O6 C9 O5 2_656 . . . 1.1(3) ?
    Ag1 O6 C9 C7 2_656 . . . -179.62(13) ?
    Ag2 O5 C9 O6 1_544 . . . 11.0(3) ?
    Ag2 O5 C9 C7 1_544 . . . -168.32(13) ?
    C4 C7 C9 O6 . . . . 120.2(2) ?
    C6 C7 C9 O6 . . . . -57.5(3) ?
    C4 C7 C9 O5 . . . . -60.4(3) ?
    C6 C7 C9 O5 . . . . 121.9(2) ?
    Ag2 O7 C10 O8 2_657 . . . 151.16(17) ?
    Ag2 O7 C10 C6 2_657 . . . -27.2(2) ?
    C8 C6 C10 O7 . . . . 132.8(2) ?
    C7 C6 C10 O7 . . . . -42.6(3) ?
    C8 C6 C10 O8 . . . . -45.6(3) ?
    C7 C6 C10 O8 . . . . 139.0(2) ?
    C16 N1 C11 C15 . . . . -178.3(2) ?
    C17 N1 C11 C15 . . . . 1.6(3) ?
    C16 N1 C11 C14 . . . . 1.2(4) ?
    C17 N1 C11 C14 . . . . -178.8(2) ?
    C13 N2 C12 C15 . . . . -1.2(4) ?
    C12 N2 C13 C14 . . . . 0.9(4) ?
    N2 C13 C14 C11 . . . . 0.3(4) ?
    N1 C11 C14 C13 . . . . 179.2(2) ?
    C15 C11 C14 C13 . . . . -1.2(3) ?
    N2 C12 C15 C11 . . . . 0.2(4) ?
    N1 C11 C15 C12 . . . . -179.5(2) ?
    C14 C11 C15 C12 . . . . 0.9(3) ?
loop_
    _geom_hbond_atom_site_label_D
    _geom_hbond_atom_site_label_H
    _geom_hbond_atom_site_label_A
    _geom_hbond_site_symmetry_A
    _geom_hbond_distance_DH
    _geom_hbond_distance_HA
    _geom_hbond_distance_DA
    _geom_hbond_angle_DHA
    _geom_hbond_publ_flag
    N2 H O7 1_465 0.84 1.88 2.720(2) 177 y
    O2 H2 O8 1_455 0.82 1.73 2.541(2) 173 y
data_global
_journal_date_recd_electronic     2009-06-01
_journal_date_accepted     2009-07-21
_journal_name_full     'Acta Crystallographica, Section E'
_journal_year     2009
_journal_volume     65
_journal_issue      8
_journal_page_first     m994
_journal_page_last     m995
_journal_paper_category     QM
_journal_coeditor_code     HY2204
_publ_contact_author_name     'Prof. Hong Zhang'
_publ_contact_author_address
;
Faculty of Chemistry
Northeast Normal University
Changchun 130024
People's Republic of China
;
_publ_contact_author_email     'zhangh@nenu.edu.cn'
_publ_contact_author_fax     '86-431-85099372'
_publ_contact_author_phone     '86-431-85684009'
_publ_section_title
;\
Poly[4-(dimethylamino)pyridinium
[(\m~6~-5-carboxybenzene-1,2,4-tricarboxylato-\k^6^<i>O</i>^1^:<i>O</i>^1'^:\
<i>O</i>^2^:<i>O</i>^4^:<i>O</i>^4'^:<i>O</i>^5^)diargentate(I)]]
;
loop_
    _publ_author_name
    _publ_author_address
    'Zhu, Xiao-Fei'
;
Faculty of Chemistry
Northeast Normal University
Changchun 130024
People's Republic of China
;
    'Zhou, Yan-Hong'
;
Faculty of Chemistry
Northeast Normal University
Changchun 130024
People's Republic of China
;
    'Guan, Li'
;
Faculty of Chemistry
Northeast Normal University
Changchun 130024
People's Republic of China
;
    'Zhang, Hong'
;
Faculty of Chemistry
Northeast Normal University
Changchun 130024
People's Republic of China
;
