# Supplementary material for: Poly[4-(dimethyl­amino)pyridinium [(μ6-5-carboxy­benzene-1,2,4-tricarboxy­ato-κ6 O 1:O 1′:O 2:O 4:O 4′:O 5)diargentate(I)]]
Source: Acta Crystallogr Sect E Struct Rep Online. 2009 Jul 25;65(Pt 8):m994–5. doi: 10.1107/S1600536809028839 (PMC2977362; doi:10.1107/S1600536809028839)
Supplement: Supplementary file 2 [file e-65-0m994-Isup2.hkl]

# 
# h,k,l, Fc-squared, Fo-squared, sigma(Fo-squared) and status flag 
# 
data_I
_shelx_title ' 15r5 in P-1  ' 
_shelx_refln_list_code          4 
_shelx_F_calc_maximum      191.35 
_exptl_crystal_F_000       576.00 
_reflns_d_resolution_high  0.8409 
 
loop_ 
 _symmetry_equiv_pos_as_xyz 
 'x, y, z' 
 '-x, -y, -z' 
 
_cell_length_a     9.7192 
_cell_length_b     9.9936 
_cell_length_c    10.4968 
_cell_angle_alpha 113.304 
_cell_angle_beta   97.140 
_cell_angle_gamma 103.260 
 
_shelx_F_squared_multiplier     1.000 
 
loop_ 
 _refln_index_h 
 _refln_index_k 
 _refln_index_l 
 _refln_F_squared_calc 
 _refln_F_squared_meas 
 _refln_F_squared_sigma 
 _refln_observed_status 
   3   0   0     2427.26     2466.42     18.83 o 
   4   0   0     2610.27     2647.81     13.09 o 
   5   0   0     8743.27     8965.76     28.34 o 
   6   0   0    10078.27    10410.54    105.66 o 
   7   0   0     2808.56     2880.98     47.78 o 
   8   0   0       95.20      101.98     34.80 o 
   9   0   0      161.33      119.66     11.46 o 
  10   0   0      116.23      152.33     13.14 o 
 -11   1   0       41.63       31.02      9.22 o 
 -10   1   0      459.79      480.03     17.63 o 
  -9   1   0      702.05      660.27     18.22 o 
  -8   1   0     6618.57     6803.69     61.13 o 
  -7   1   0     8551.76     8809.73     58.46 o 
  -6   1   0     4534.05     4521.40     30.45 o 
  -5   1   0      126.39      122.47      2.98 o 
  -4   1   0     2091.93     2217.34     19.66 o 
  -3   1   0     6837.91     6728.62     32.10 o 
   2   1   0     1071.26     1092.75      8.94 o 
   3   1   0     2644.66     2592.85      8.62 o 
   4   1   0    10992.54    11154.22     26.35 o 
   5   1   0    18940.12    19612.64     51.82 o 
   6   1   0     3644.33     3673.67     27.55 o 
   7   1   0     3402.89     3342.47     28.85 o 
   8   1   0     1116.14     1106.48     15.11 o 
   9   1   0      219.77      254.18     10.67 o 
  10   1   0     1087.03     1175.39     20.82 o 
 -11   2   0      505.24      499.65     18.47 o 
 -10   2   0      337.10      339.77     10.75 o 
  -9   2   0     2173.51     2207.65     19.40 o 
  -8   2   0     1615.27     1706.74     17.38 o 
  -7   2   0     1565.32     1616.29     12.91 o 
  -6   2   0       88.59       83.13      3.74 o 
  -5   2   0        2.10       17.11     13.55 o 
  -4   2   0       25.84       13.33      3.60 o 
  -3   2   0    19981.98    19349.95     67.89 o 
  -2   2   0     7251.79     7039.96     39.63 o 
  -1   2   0     2834.28     2908.23     20.23 o 
   0   2   0     2900.60     2927.13     16.12 o 
   1   2   0     2203.78     2252.14      9.20 o 
   2   2   0     8643.18     8335.48     36.89 o 
   3   2   0    17279.09    18117.62    245.67 o 
   4   2   0    16138.62    16729.11     49.12 o 
   5   2   0     2540.27     2510.17     19.80 o 
   6   2   0     1187.30     1190.44      9.04 o 
   7   2   0       18.84       21.02      3.57 o 
   8   2   0      956.82     1011.47     14.99 o 
   9   2   0      671.62      671.03     15.61 o 
  10   2   0      569.34      561.47     30.80 o 
 -11   3   0      732.79      697.96     13.53 o 
 -10   3   0      699.32      706.92     10.34 o 
  -9   3   0     1037.62     1066.76     11.67 o 
  -8   3   0      504.56      482.41      6.76 o 
  -7   3   0      212.48      189.59      4.93 o 
  -6   3   0     2534.11     2677.54     45.56 o 
  -5   3   0     3269.59     3381.45     24.17 o 
  -4   3   0    22337.24    22028.45     58.05 o 
  -3   3   0     6997.52     6928.88     29.59 o 
  -2   3   0     2090.98     2023.10     51.06 o 
  -1   3   0        0.57       16.37      2.74 o 
   0   3   0     3132.93     3180.99     17.18 o 
   1   3   0     2900.71     2658.36      9.38 o 
   2   3   0    14685.84    14711.76     49.11 o 
   3   3   0     3607.44     3293.90     25.87 o 
   4   3   0      722.40      591.42      9.61 o 
   5   3   0      584.88      554.49      5.96 o 
   6   3   0      453.66      464.48      7.25 o 
   7   3   0      906.48      933.89     12.45 o 
   8   3   0      993.46     1048.97     12.65 o 
   9   3   0     1340.48     1365.62     13.54 o 
 -11   4   0      684.15      731.80     11.18 o 
 -10   4   0      955.03      912.17     11.49 o 
  -9   4   0      276.04      243.89      8.38 o 
  -8   4   0      308.18      306.81      7.23 o 
  -7   4   0      901.60      858.24     33.13 o 
  -6   4   0     7862.65     8171.26     91.36 o 
  -5   4   0     8300.47     8048.29     38.47 o 
  -4   4   0     9712.03     9828.07    143.56 o 
  -3   4   0     6128.78     6068.89     30.71 o 
  -2   4   0      308.47      387.92     15.55 o 
  -1   4   0     3353.55     3464.11     44.18 o 
   0   4   0     8146.67     8153.74     22.80 o 
   1   4   0    19815.81    19754.15     56.22 o 
   2   4   0     8899.13     8952.06     24.74 o 
   3   4   0     4008.67     4007.36     31.94 o 
   4   4   0       76.18       84.22      4.12 o 
   5   4   0      289.44      306.76      6.39 o 
   6   4   0     1854.09     1910.19     17.36 o 
   7   4   0     2302.89     2359.04     30.20 o 
   8   4   0     1438.41     1457.96     21.21 o 
 -11   5   0      661.72      644.79     13.37 o 
 -10   5   0       10.61       19.84      9.22 o 
  -9   5   0      683.67      584.52     19.61 o 
  -8   5   0     1447.12     1264.65     25.60 o 
  -7   5   0     5635.29     5545.16    152.45 o 
  -6   5   0     6891.26     7001.11     39.84 o 
  -5   5   0     9167.71     9076.09     46.87 o 
  -4   5   0     3247.87     3385.29     40.53 o 
  -3   5   0      203.18      207.90     18.47 o 
  -2   5   0      954.56      867.18     20.55 o 
  -1   5   0     7403.02     6998.05     24.95 o 
   0   5   0    18111.14    18565.79     82.65 o 
   1   5   0     9401.03     9351.76     33.57 o 
   2   5   0     5256.17     5376.53     31.66 o 
   3   5   0       10.84       15.29      3.35 o 
   4   5   0     1227.87     1261.86     10.55 o 
   5   5   0     1260.14     1255.99     14.62 o 
   6   5   0     7399.65     7490.45     41.52 o 
   7   5   0     1958.66     1960.68     17.58 o 
   8   5   0      894.96      889.37     25.82 o 
 -11   6   0        0.54       -0.56      8.94 o 
 -10   6   0       31.71       32.97     10.34 o 
  -9   6   0      312.10      359.20     16.79 o 
  -8   6   0     1094.15     1103.10     25.27 o 
  -7   6   0     1847.19     1748.76     29.88 o 
  -6   6   0     5113.34     5078.97     49.03 o 
  -5   6   0       97.93      103.27      7.88 o 
  -4   6   0     1496.88     1472.99     15.38 o 
  -3   6   0     2016.83     2077.44     18.43 o 
  -2   6   0    12736.27    12908.17    100.73 o 
  -1   6   0    16454.74    17510.88     52.29 o 
   0   6   0     9321.37     9730.14     34.50 o 
   1   6   0     1332.23     1362.58     10.50 o 
   2   6   0      113.35      102.71      4.21 o 
   3   6   0      465.47      465.83     12.25 o 
   4   6   0     3154.11     3111.42     23.23 o 
   5   6   0     2845.89     2799.48     28.95 o 
   6   6   0     1449.80     1496.33     20.27 o 
   7   6   0      104.74      101.42      6.86 o 
 -10   7   0      563.34      557.17     21.28 o 
  -9   7   0      564.04      526.16     20.72 o 
  -8   7   0     1597.41     1605.31     31.50 o 
  -7   7   0      289.57      274.44     15.11 o 
  -6   7   0     1099.50     1036.64     24.72 o 
  -5   7   0     2691.46     2733.27     39.36 o 
  -4   7   0     2253.76     2248.06     16.94 o 
  -3   7   0     5129.51     5231.88     28.32 o 
  -2   7   0     3634.14     3684.42     26.58 o 
  -1   7   0     2443.05     2427.23     19.42 o 
   0   7   0       64.99       63.70      3.79 o 
   1   7   0       99.69      100.02      6.01 o 
   2   7   0       68.88       66.65      4.07 o 
   3   7   0     2741.71     2689.44     42.13 o 
   4   7   0     2238.75     2231.82     25.29 o 
   5   7   0      531.69      536.37     13.58 o 
   6   7   0      288.08      265.56     10.28 o 
  -9   8   0     1123.06     1096.83     29.46 o 
  -8   8   0      403.61      414.45     19.59 o 
  -7   8   0      260.07      227.11     16.22 o 
  -6   8   0       54.07       68.47     11.74 o 
  -5   8   0      473.76      449.90     12.56 o 
  -4   8   0     1802.97     1856.20     29.58 o 
  -3   8   0     2200.68     2217.80     19.82 o 
  -2   8   0      387.52      431.56      7.50 o 
  -1   8   0      425.39      441.10      8.41 o 
   0   8   0     1446.74     1386.59     14.04 o 
   1   8   0     2297.93     2322.28     18.02 o 
   2   8   0     6698.94     6680.09     69.21 o 
   3   8   0     2846.48     2834.12     46.34 o 
   4   8   0      472.47      452.23     22.39 o 
  -9   9   0       27.57       32.13     12.57 o 
  -8   9   0      142.99      126.91     13.42 o 
  -7   9   0      626.83      634.98     16.64 o 
  -6   9   0     1960.17     2031.62     39.71 o 
  -5   9   0     3128.57     3188.97     49.25 o 
  -4   9   0     2390.56     2456.59     44.87 o 
  -3   9   0       91.50      117.16     11.04 o 
  -2   9   0      469.39      414.49      9.24 o 
  -1   9   0      151.09      158.32      6.78 o 
   0   9   0     2250.48     2201.88     23.94 o 
   1   9   0     1887.16     1940.57     39.69 o 
   2   9   0      748.68      726.82     26.06 o 
   3   9   0      263.84      243.58     17.06 o 
  -7  10   0      743.69      711.88     26.90 o 
  -6  10   0     1126.88     1200.34     33.39 o 
  -5  10   0     1521.82     1528.25     36.82 o 
  -4  10   0      300.17      315.21     12.54 o 
  -3  10   0       68.69       65.96     11.18 o 
  -2  10   0       11.16       22.68      6.38 o 
  -1  10   0     1092.04     1146.44     28.62 o 
   0  10   0     1901.38     1857.72     41.36 o 
   1  10   0     1176.41     1174.29     33.11 o 
   1 -11   1     1011.66     1035.61     19.05 o 
   2 -11   1     1110.11     1170.47     27.35 o 
   3 -11   1      989.89     1031.79     44.31 o 
   4 -11   1      196.22      196.28     11.54 o 
   5 -11   1        5.39        7.24      8.38 o 
  -2 -10   1       11.02       16.76     10.90 o 
  -1 -10   1      388.18      395.90     13.43 o 
   0 -10   1     1241.36     1275.75     51.09 o 
   1 -10   1     1656.90     1715.87     23.51 o 
   2 -10   1     1176.13     1238.91     72.70 o 
   3 -10   1      489.53      497.30     14.58 o 
   4 -10   1       11.53       13.69      6.72 o 
   5 -10   1      262.25      283.05     12.84 o 
   6 -10   1      594.85      593.11     24.36 o 
   7 -10   1      855.03      865.53     27.75 o 
   8 -10   1      478.95      464.60     21.83 o 
  -3  -9   1       80.70       79.88      6.26 o 
  -2  -9   1     1093.55     1118.92     25.96 o 
  -1  -9   1     1450.05     1515.92     20.53 o 
   0  -9   1     2097.29     2073.14     52.85 o 
   1  -9   1     1385.52     1361.54     15.42 o 
   2  -9   1      364.49      359.32     12.02 o 
   3  -9   1        0.35       -2.49      6.91 o 
   4  -9   1      240.58      266.26     19.16 o 
   5  -9   1     1207.41     1292.25    109.95 o 
   6  -9   1      435.07      498.57     27.57 o 
   7  -9   1      991.77      946.97     26.93 o 
   8  -9   1       70.13       61.48     11.46 o 
   9  -9   1       10.33        7.82     11.18 o 
  -5  -8   1       18.59        8.31      5.29 o 
  -4  -8   1       87.30      103.74      6.43 o 
  -3  -8   1      536.02      544.90     21.00 o 
  -2  -8   1      678.32      695.21     12.89 o 
  -1  -8   1     1467.84     1501.67     60.47 o 
   0  -8   1      907.97      940.07     10.28 o 
   1  -8   1      139.23      136.34      5.56 o 
   2  -8   1      101.44       92.44      4.46 o 
   3  -8   1      706.03      727.48     20.80 o 
   4  -8   1     1319.59     1315.82     66.07 o 
   5  -8   1     1962.22     2003.40     79.23 o 
   6  -8   1       69.67       70.38      6.88 o 
   7  -8   1      911.50      822.93     23.56 o 
   8  -8   1      121.67      111.25     12.58 o 
   9  -8   1       69.04       64.28     12.30 o 
  10  -8   1      143.61      140.88     14.82 o 
  -6  -7   1        7.69        6.13      3.42 o 
  -5  -7   1      243.28      239.68      6.21 o 
  -4  -7   1      945.99      944.41     20.20 o 
  -3  -7   1     1195.11     1143.04     27.53 o 
  -2  -7   1     1178.06     1126.09     23.04 o 
  -1  -7   1      489.66      476.83     10.67 o 
   0  -7   1       37.26       32.15      3.43 o 
   1  -7   1      638.09      692.78      9.12 o 
   2  -7   1     2003.00     2025.39     24.86 o 
   3  -7   1     1651.15     1683.79     20.00 o 
   4  -7   1     1883.10     1865.42     58.28 o 
   5  -7   1      701.25      661.94     15.09 o 
   6  -7   1       20.59       20.88      6.90 o 
   7  -7   1       10.98        5.31      9.78 o 
   8  -7   1      718.89      663.91     21.58 o 
   9  -7   1      159.88      172.77     13.42 o 
  10  -7   1      343.41      335.14     17.62 o 
  -7  -6   1       46.99       48.50      4.39 o 
  -6  -6   1     1102.70     1082.81     11.76 o 
  -5  -6   1      388.88      388.39     14.55 o 
  -4  -6   1     1593.67     1602.53     27.02 o 
  -3  -6   1      761.08      762.25     13.09 o 
  -2  -6   1      168.61      155.91      5.76 o 
  -1  -6   1      165.85      163.94      4.83 o 
   0  -6   1      511.76      503.42      8.09 o 
   1  -6   1     2825.86     2998.45     25.70 o 
   2  -6   1     1706.09     1724.08     18.94 o 
   3  -6   1     1068.86     1097.35     20.53 o 
   4  -6   1      902.10      909.50     15.07 o 
   5  -6   1        2.63        7.66      3.98 o 
   6  -6   1      234.12      229.38     12.87 o 
   7  -6   1      259.91      262.12     13.71 o 
   8  -6   1      397.16      387.64     16.23 o 
   9  -6   1      214.23      196.30     14.82 o 
  10  -6   1       54.08       41.36     12.02 o 
  11  -6   1       45.61       52.85     13.83 o 
  -8  -5   1       27.37       22.92      4.02 o 
  -7  -5   1      142.58      141.15      5.25 o 
  -6  -5   1      446.66      459.66      9.25 o 
  -5  -5   1      335.44      328.42      8.37 o 
  -4  -5   1      874.06      874.58     15.17 o 
  -3  -5   1        6.66        7.13      3.08 o 
  -2  -5   1       15.20       17.66      2.04 o 
  -1  -5   1     1389.45     1411.69     16.29 o 
   0  -5   1      422.82      377.85      5.59 o 
   1  -5   1     4544.25     4980.10     28.63 o 
   2  -5   1       61.57       52.05      4.73 o 
   3  -5   1      830.02      860.95     13.49 o 
   4  -5   1       14.05       19.38      4.89 o 
   5  -5   1      533.26      519.25     11.22 o 
   6  -5   1      285.67      302.85     10.63 o 
   7  -5   1      771.54      753.69     18.79 o 
   8  -5   1      124.44      116.57     12.02 o 
   9  -5   1      210.96      193.79     13.98 o 
  10  -5   1       15.83       18.58      7.26 o 
  11  -5   1       30.78       30.56      5.07 o 
  -9  -4   1       20.69       19.79      3.96 o 
  -8  -4   1       39.77       39.48      4.17 o 
  -7  -4   1       79.77       78.55      4.45 o 
  -6  -4   1      329.49      335.28      6.27 o 
  -5  -4   1      156.74      160.71      4.88 o 
  -4  -4   1      226.37      230.44      7.83 o 
  -3  -4   1       19.82       15.87      2.16 o 
  -2  -4   1      345.63      335.92      4.24 o 
  -1  -4   1      659.18      637.48      6.92 o 
   0  -4   1      488.31      437.26      6.31 o 
   1  -4   1     2303.70     2503.50     18.21 o 
   2  -4   1      100.89      110.35      5.31 o 
   3  -4   1       27.23       23.15      4.61 o 
   4  -4   1      255.58      259.54      8.40 o 
   5  -4   1      633.26      643.78     11.45 o 
   6  -4   1      362.97      357.37      9.35 o 
   7  -4   1      222.02      216.03      6.12 o 
   8  -4   1       53.44       50.02      8.94 o 
   9  -4   1        4.24        4.64      5.24 o 
  10  -4   1       35.73       33.95      4.86 o 
  11  -4   1       69.36       70.26      5.75 o 
  -9  -3   1        0.11        1.62      3.64 o 
  -8  -3   1       95.91       97.92      5.81 o 
  -7  -3   1      155.36      153.92      5.12 o 
  -6  -3   1        1.13        1.72      2.37 o 
  -5  -3   1       67.67       67.80      3.15 o 
  -4  -3   1      265.86      272.69      5.07 o 
  -3  -3   1      379.65      388.10      8.55 o 
  -2  -3   1      705.62      660.92      7.36 o 
  -1  -3   1      330.96      325.30      8.41 o 
   0  -3   1      669.56      667.73      7.89 o 
   1  -3   1       94.37       94.45      5.45 o 
   2  -3   1      241.84      229.16      5.62 o 
   3  -3   1      151.70      169.48      5.37 o 
   4  -3   1     1141.66     1170.32     23.98 o 
   5  -3   1      556.77      632.79      8.21 o 
   6  -3   1       65.12       49.32      4.38 o 
   7  -3   1      194.60      210.60      7.65 o 
   8  -3   1       62.07       62.28      4.58 o 
   9  -3   1        5.10        4.17      4.18 o 
  10  -3   1       35.15       34.79      5.06 o 
  11  -3   1       81.24       74.03      5.81 o 
 -10  -2   1       62.68       67.42      9.43 o 
  -9  -2   1        3.83        6.58      6.78 o 
  -8  -2   1        0.38        1.00      3.21 o 
  -7  -2   1       23.52       25.01      3.31 o 
  -6  -2   1      137.76      140.12      3.62 o 
  -5  -2   1        1.16        0.89      2.18 o 
  -4  -2   1      478.41      487.90      5.93 o 
  -3  -2   1      177.81      160.36      3.52 o 
  -2  -2   1      195.89      224.65     13.86 o 
  -1  -2   1      215.65      217.30      4.33 o 
   2  -2   1      119.24      143.86      5.32 o 
   3  -2   1     1070.03     1025.17     10.26 o 
   4  -2   1        3.09        3.24      3.30 o 
   5  -2   1       48.55       39.13      3.31 o 
   6  -2   1      103.27      109.36      3.77 o 
   7  -2   1       22.60       19.94      3.23 o 
   8  -2   1        2.38        5.06      3.17 o 
   9  -2   1        8.41        8.36      4.37 o 
  10  -2   1        3.46       -0.84      8.10 o 
  11  -2   1        5.46        2.79      9.50 o 
 -10  -1   1       42.90       55.16      8.58 o 
  -9  -1   1        8.16       11.67      7.28 o 
  -8  -1   1      232.34      239.18      9.67 o 
  -7  -1   1       66.90       67.45      3.90 o 
  -6  -1   1      345.96      340.15      4.55 o 
  -5  -1   1      248.12      248.47      5.86 o 
  -4  -1   1      739.83      738.98      5.95 o 
  -3  -1   1        9.45        7.82      1.66 o 
  -2  -1   1        2.96        9.06      1.67 o 
   2  -1   1        3.11        6.43      2.24 o 
   3  -1   1       11.30       16.72      2.88 o 
   4  -1   1       30.18       30.85      3.52 o 
   5  -1   1       30.89       34.34      2.71 o 
   6  -1   1       74.40       76.88      3.63 o 
   7  -1   1      236.94      224.41      6.34 o 
   8  -1   1      139.70      128.44      6.44 o 
   9  -1   1        5.79        7.82      8.38 o 
  10  -1   1       43.85       37.44     10.06 o 
 -11   0   1        0.48        2.30      7.50 o 
 -10   0   1        2.53       -1.40      9.22 o 
  -9   0   1        2.17        4.97      4.48 o 
  -8   0   1        4.05        5.91      4.13 o 
  -7   0   1       12.27       11.77      3.17 o 
  -6   0   1        0.25        2.57      2.18 o 
  -5   0   1      263.60      267.03      5.29 o 
  -4   0   1      129.77      126.02      2.91 o 
  -3   0   1       61.74       61.01      3.15 o 
  -2   0   1        2.93       11.46      1.68 o 
   2   0   1      382.38      381.48      3.50 o 
   3   0   1       11.48       17.11      1.78 o 
   4   0   1        0.00        1.66      1.98 o 
   5   0   1        4.57        8.26      2.35 o 
   6   0   1      173.20      163.78      4.31 o 
   7   0   1        0.12        1.22      3.33 o 
   8   0   1      573.42      547.36     18.21 o 
   9   0   1       23.75       23.75     10.06 o 
  10   0   1       29.39       27.38     10.34 o 
 -11   1   1       27.65       28.78      9.50 o 
 -10   1   1        0.48        2.75      5.84 o 
  -9   1   1       11.81       13.05      3.72 o 
  -8   1   1      170.37      166.11      6.24 o 
  -7   1   1       43.63       44.03      2.79 o 
  -6   1   1      178.82      174.42      3.39 o 
  -5   1   1        9.33        5.82      1.55 o 
  -4   1   1       10.64        9.24      1.66 o 
  -3   1   1      122.46      149.70      4.76 o 
   2   1   1       21.40       21.83      2.77 o 
   3   1   1      234.33      249.66      6.72 o 
   4   1   1      315.89      344.79      4.69 o 
   5   1   1       14.36       17.21      2.53 o 
   6   1   1      381.45      389.69      5.40 o 
   7   1   1        9.14        3.56      4.16 o 
   8   1   1        6.07        4.47      4.57 o 
   9   1   1        0.91        7.04      6.81 o 
  10   1   1        1.00        3.45      7.10 o 
 -11   2   1      116.65      119.90      7.96 o 
 -10   2   1        6.00        6.92      5.41 o 
  -9   2   1      276.59      262.40      5.39 o 
  -8   2   1      154.85      141.68      3.93 o 
  -7   2   1       75.22       77.63      2.48 o 
  -6   2   1      199.11      190.95      4.44 o 
  -5   2   1      108.36      103.18      5.59 o 
  -4   2   1       17.01       20.68      3.91 o 
  -3   2   1      771.43      762.35     20.43 o 
  -2   2   1      481.03      481.31      6.62 o 
  -1   2   1      399.24      403.60     12.22 o 
   0   2   1      212.15      193.27      4.48 o 
   1   2   1       14.70       17.63      1.27 o 
   2   2   1      251.40      249.49      3.68 o 
   3   2   1        9.61        6.52      2.05 o 
   4   2   1        6.46        7.45      2.67 o 
   5   2   1      256.76      228.12      4.72 o 
   6   2   1        4.21        6.67      3.03 o 
   7   2   1       28.00       29.28      4.09 o 
   8   2   1        1.63        0.42      3.92 o 
   9   2   1       78.07       73.02      6.21 o 
 -11   3   1      146.11      123.28     11.74 o 
 -10   3   1       10.22       14.19      5.07 o 
  -9   3   1      248.68      261.78      6.05 o 
  -8   3   1      132.51      133.80      4.01 o 
  -7   3   1        3.05        3.04      4.39 o 
  -6   3   1        0.21        1.47      4.44 o 
  -5   3   1      731.81      783.08     11.27 o 
  -4   3   1      571.90      573.25      7.53 o 
  -3   3   1     1771.49     1735.43     42.74 o 
  -2   3   1     1707.74     1735.79     11.69 o 
  -1   3   1       12.50       11.06      2.59 o 
   0   3   1      808.32      855.92      7.14 o 
   1   3   1     2080.18     2217.26      8.49 o 
   2   3   1      252.61      225.00      3.54 o 
   3   3   1      749.39      787.77      6.39 o 
   4   3   1      782.81      765.93      8.33 o 
   5   3   1       39.89       36.85      2.67 o 
   6   3   1        1.14        1.00      4.17 o 
   7   3   1       63.94       64.83      7.10 o 
   8   3   1      114.30      126.00      6.62 o 
   9   3   1       19.99       24.86      4.21 o 
 -11   4   1      116.26      117.11     13.70 o 
 -10   4   1      143.42      130.29      8.53 o 
  -9   4   1      100.70       85.81     11.74 o 
  -8   4   1       15.78       16.07      4.94 o 
  -7   4   1      211.89      198.72      7.84 o 
  -6   4   1      360.63      361.34      9.60 o 
  -5   4   1     1844.84     1776.97     24.74 o 
  -4   4   1     1318.34     1304.56     12.42 o 
  -3   4   1     1694.17     1727.63     16.62 o 
  -2   4   1      803.56      835.26      8.96 o 
  -1   4   1      314.30      315.55      4.90 o 
   0   4   1       72.02       56.57      2.24 o 
   1   4   1     3423.17     3506.94     16.07 o 
   2   4   1     1232.67     1247.34     10.70 o 
   3   4   1     1385.43     1404.16      9.19 o 
   4   4   1      158.19      155.17      5.77 o 
   5   4   1       33.46       30.43      2.98 o 
   6   4   1      765.11      731.08     12.35 o 
   7   4   1      188.33      190.73      7.60 o 
   8   4   1      417.55      434.64     10.68 o 
 -11   5   1      209.21      194.05     15.38 o 
 -10   5   1        7.14       15.93     10.34 o 
  -9   5   1       16.11       16.21      9.50 o 
  -8   5   1      137.82      113.50     11.18 o 
  -7   5   1      605.67      614.14     18.36 o 
  -6   5   1     1356.78     1354.61     14.31 o 
  -5   5   1     1132.18     1145.42     13.09 o 
  -4   5   1      460.45      464.25      7.25 o 
  -3   5   1      362.87      385.75      8.81 o 
  -2   5   1     1079.72     1184.48     11.39 o 
  -1   5   1     1937.22     2023.07     13.39 o 
   0   5   1     1930.54     1888.80     12.35 o 
   1   5   1     3562.44     3618.81     25.36 o 
   2   5   1      583.13      565.85      9.36 o 
   3   5   1      539.49      539.78      8.48 o 
   4   5   1       24.84       23.10      2.71 o 
   5   5   1      229.07      231.96      6.13 o 
   6   5   1      233.01      246.89      8.40 o 
   7   5   1      107.29      132.82     11.98 o 
 -10   6   1       69.66       59.53     10.62 o 
  -9   6   1      142.59      122.72     12.86 o 
  -8   6   1      660.34      652.87     21.02 o 
  -7   6   1      499.18      471.60     17.08 o 
  -6   6   1     1492.68     1506.52     27.87 o 
  -5   6   1        0.62        3.39      3.18 o 
  -4   6   1       34.31       42.67      5.38 o 
  -3   6   1      761.69      745.82     10.68 o 
  -2   6   1     1934.20     2064.84     50.57 o 
  -1   6   1     1499.73     1475.55     10.78 o 
   0   6   1     1700.56     1747.91     16.46 o 
   1   6   1      723.03      751.53     12.56 o 
   2   6   1      396.43      379.26     20.02 o 
   3   6   1      253.55      243.26      6.18 o 
   4   6   1      370.60      382.02     14.31 o 
   5   6   1      348.19      337.28      9.36 o 
   6   6   1      656.74      627.58     17.08 o 
 -10   7   1      307.54      304.88     17.90 o 
  -9   7   1      433.05      425.96     19.31 o 
  -8   7   1      805.71      842.67     24.39 o 
  -7   7   1      213.52      222.75     11.19 o 
  -6   7   1      932.16      963.79     15.84 o 
  -5   7   1      628.42      627.00     14.71 o 
  -4   7   1       82.33       83.27      5.43 o 
  -3   7   1     2190.81     2295.80     25.08 o 
  -2   7   1     1645.60     1727.93     13.58 o 
  -1   7   1      677.60      720.79      9.58 o 
   0   7   1      214.94      198.47      4.58 o 
   1   7   1      129.11      113.14      4.88 o 
   2   7   1     1548.45     1613.39     63.57 o 
   3   7   1     1288.01     1361.90     21.07 o 
   4   7   1      789.27      825.53     16.55 o 
   5   7   1      531.67      536.96     11.95 o 
  -9   8   1      672.22      646.18     24.09 o 
  -8   8   1      202.93      213.62     15.10 o 
  -7   8   1       44.90       44.70      6.36 o 
  -6   8   1       29.73       31.10      5.77 o 
  -5   8   1     1749.49     1784.28     64.05 o 
  -4   8   1      997.09      994.57     29.89 o 
  -3   8   1     2264.51     2270.48     34.15 o 
  -2   8   1      851.44      893.73     11.92 o 
  -1   8   1      417.38      414.50      7.94 o 
   0   8   1       46.54       38.91      3.47 o 
   1   8   1      592.43      615.95     14.14 o 
   2   8   1      711.21      687.30     24.94 o 
   3   8   1      918.61      950.47     28.88 o 
   4   8   1      801.33      789.31     18.43 o 
  -8   9   1        2.38       -5.87     11.18 o 
  -7   9   1      105.39       88.88     12.58 o 
  -6   9   1      807.62      843.37     27.47 o 
  -5   9   1     2024.60     2057.94     41.13 o 
  -4   9   1     1831.79     1940.01     40.25 o 
  -3   9   1     1406.77     1458.71     35.13 o 
  -2   9   1      796.72      785.40     26.07 o 
  -1   9   1      107.95       96.71     13.14 o 
   0   9   1      583.59      576.30     23.24 o 
   1   9   1     1376.41     1366.39     35.11 o 
   2   9   1     1696.09     1659.87     38.80 o 
  -6  10   1     1362.43     1373.66     35.66 o 
  -5  10   1     1168.61     1256.59     34.80 o 
  -4  10   1      727.45      810.22     28.30 o 
  -3  10   1       23.76       34.65     12.29 o 
  -2  10   1      228.78      220.35     16.78 o 
  -1  10   1      957.79      994.51     31.40 o 
   0 -11   2       70.57       79.15      7.90 o 
   1 -11   2      433.80      450.57     14.10 o 
   2 -11   2     2407.10     2333.20     74.57 o 
   3 -11   2     1236.42     1247.24     49.82 o 
   4 -11   2      284.23      302.03     26.01 o 
   5 -11   2      110.78      103.81     10.27 o 
   6 -11   2      173.91      160.64     10.87 o 
  -2 -10   2        7.64        3.48      5.24 o 
  -1 -10   2      250.34      276.89     10.48 o 
   0 -10   2     1351.48     1372.70     25.56 o 
   1 -10   2     2598.41     2627.30     43.76 o 
   2 -10   2     1730.08     1682.64     64.72 o 
   3 -10   2      997.86     1054.94     32.96 o 
   4 -10   2     1593.22     1532.66     46.54 o 
   5 -10   2      271.39      274.33     12.45 o 
   6 -10   2        1.63       -1.79      8.35 o 
   7 -10   2      364.38      402.09     14.74 o 
   8 -10   2      146.68      147.32     15.10 o 
  -4  -9   2      559.86      525.19     12.79 o 
  -3  -9   2      152.06      124.86      7.34 o 
  -2  -9   2       48.93       52.29     14.39 o 
  -1  -9   2     1708.19     1741.98     26.03 o 
   0  -9   2     3813.77     3913.26     33.23 o 
   1  -9   2     1046.21     1094.27     18.60 o 
   2  -9   2     2665.66     2612.30     28.38 o 
   3  -9   2      313.30      324.45     11.94 o 
   4  -9   2      312.96      310.72     12.17 o 
   5  -9   2     2268.67     2209.53     28.03 o 
   6  -9   2     2809.19     2833.96     31.26 o 
   7  -9   2      892.65      885.14     30.84 o 
   8  -9   2      375.35      392.83     19.03 o 
   9  -9   2      419.88      398.47     19.87 o 
  -5  -8   2       90.94       94.23      4.92 o 
  -4  -8   2      144.99      147.32      7.34 o 
  -3  -8   2      985.00     1014.17     16.16 o 
  -2  -8   2     6347.69     6412.36     34.83 o 
  -1  -8   2     3890.89     3870.13     23.90 o 
   0  -8   2      650.60      635.51     10.27 o 
   1  -8   2      343.67      314.20     14.42 o 
   2  -8   2       86.93       96.23      5.55 o 
   3  -8   2     2403.28     2403.02     26.48 o 
   4  -8   2     4242.60     4239.54     90.97 o 
   5  -8   2     2512.49     2493.78     28.15 o 
   6  -8   2      618.16      614.06     22.83 o 
   7  -8   2     1865.75     1869.74     51.54 o 
   8  -8   2      206.25      157.15     13.98 o 
   9  -8   2       31.02       49.74     10.90 o 
  10  -8   2      129.43      152.34     14.81 o 
  -7  -7   2      116.14      120.76      5.27 o 
  -6  -7   2      181.42      168.71      6.13 o 
  -5  -7   2      122.20      113.75      7.02 o 
  -4  -7   2     4601.06     4666.14     31.63 o 
  -3  -7   2     6679.99     6860.23     37.92 o 
  -2  -7   2     3843.02     3700.09     60.94 o 
  -1  -7   2     2699.70     2687.16     19.42 o 
   0  -7   2      729.32      713.42     12.17 o 
   1  -7   2      119.17      102.03      4.53 o 
   2  -7   2     3295.16     3375.86     35.12 o 
   3  -7   2     9125.62     9587.74     48.25 o 
   4  -7   2     3782.33     3752.66     37.80 o 
   5  -7   2     1423.24     1403.01     19.53 o 
   6  -7   2     1490.15     1505.20     32.93 o 
   7  -7   2      181.01      172.52     12.30 o 
   8  -7   2     1561.94     1544.67     30.38 o 
   9  -7   2     1119.53     1104.05     26.94 o 
  10  -7   2      831.00      776.05     24.66 o 
  -7  -6   2        1.35        8.24      3.53 o 
  -6  -6   2      176.42      179.63      5.89 o 
  -5  -6   2     2388.94     2342.19     15.67 o 
  -4  -6   2     8476.78     8625.53     36.94 o 
  -3  -6   2     1694.49     1628.72     23.82 o 
  -2  -6   2     4854.03     4880.39     48.23 o 
  -1  -6   2      354.41      377.36      7.25 o 
   0  -6   2      907.72      950.82     11.05 o 
   1  -6   2     6033.04     6295.34     34.73 o 
   2  -6   2    12860.73    13400.85     52.50 o 
   3  -6   2     3935.13     3859.43     32.51 o 
   4  -6   2     4429.31     4394.79     26.00 o 
   5  -6   2     1307.14     1315.84     16.60 o 
   6  -6   2      474.88      450.71     12.16 o 
   7  -6   2     1151.13     1090.63     23.32 o 
   8  -6   2     1834.26     1843.01     31.55 o 
   9  -6   2     1061.74     1062.70     26.38 o 
  10  -6   2      465.60      480.29     19.31 o 
  -8  -5   2       40.59       38.70      4.36 o 
  -7  -5   2      237.50      248.96      6.54 o 
  -6  -5   2     2970.84     2967.81     42.04 o 
  -5  -5   2     3263.42     3290.76     19.63 o 
  -4  -5   2     7404.82     7602.89     80.75 o 
  -3  -5   2     3203.55     3358.71     26.69 o 
  -2  -5   2     1269.09     1372.32     11.96 o 
  -1  -5   2        2.67        5.58      2.27 o 
   0  -5   2     6985.48     7240.27     27.43 o 
   1  -5   2     9554.80     9411.11    112.52 o 
   2  -5   2     4932.84     4684.71     28.08 o 
   3  -5   2     5554.81     5637.77     51.90 o 
   4  -5   2      356.37      302.14      8.73 o 
   5  -5   2      401.35      418.40     10.28 o 
   6  -5   2     2176.48     2354.89     22.61 o 
   7  -5   2     2184.25     2126.46     30.51 o 
   8  -5   2     1573.72     1629.97     28.70 o 
   9  -5   2      940.16      847.68     22.72 o 
  10  -5   2      285.52      290.23     20.00 o 
  11  -5   2        0.07        2.21      4.67 o 
  -9  -4   2        0.25        5.58      3.64 o 
  -8  -4   2      763.14      746.03     15.82 o 
  -7  -4   2     3375.89     3362.86     31.60 o 
  -6  -4   2     2481.42     2493.98     15.75 o 
  -5  -4   2     3511.59     3573.04     21.04 o 
  -4  -4   2      410.20      346.29      6.48 o 
  -3  -4   2      442.24      528.03     10.01 o 
  -2  -4   2     1413.99     1386.92     13.84 o 
  -1  -4   2    11324.15    11194.28     59.74 o 
   0  -4   2    12292.84    11797.73     38.97 o 
   1  -4   2     8318.27     7977.96     32.08 o 
   2  -4   2     8273.13     8645.60    125.00 o 
   3  -4   2     1053.68     1190.73     13.40 o 
   4  -4   2      678.77      854.48     12.21 o 
   5  -4   2     1439.12     1415.25     28.35 o 
   6  -4   2     4615.16     4651.66     22.68 o 
   7  -4   2      751.41      721.38     10.02 o 
   8  -4   2     2059.87     2127.56     31.88 o 
   9  -4   2       61.53       55.76      6.78 o 
  10  -4   2       52.87       50.23      5.63 o 
  11  -4   2      382.79      410.35      9.73 o 
 -10  -3   2      325.93      324.62     10.07 o 
  -9  -3   2      884.65      848.64     13.69 o 
  -8  -3   2     1648.37     1751.03     14.62 o 
  -7  -3   2     2986.44     2978.08     18.63 o 
  -6  -3   2     2961.14     3002.25     14.17 o 
  -5  -3   2       37.47       52.80      2.99 o 
  -4  -3   2       45.50       34.85      2.51 o 
  -3  -3   2     4933.11     5029.34    148.27 o 
  -2  -3   2    31758.23    31846.90    105.73 o 
  -1  -3   2    24940.63    25827.07    208.64 o 
   1  -3   2     6712.20     7036.88    155.90 o 
   2  -3   2       11.93       24.23      5.31 o 
   3  -3   2     3529.89     3468.16     26.28 o 
   4  -3   2    15162.83    15361.96    158.20 o 
   5  -3   2    11173.03    11764.23     45.10 o 
   6  -3   2     2235.50     2191.80     16.11 o 
   7  -3   2      424.12      416.01      6.98 o 
   8  -3   2        5.66        3.34      5.71 o 
   9  -3   2      477.55      514.26     12.53 o 
  10  -3   2      875.88      911.86     15.52 o 
  11  -3   2      582.32      596.26     28.28 o 
 -10  -2   2     1724.26     1743.18     26.22 o 
  -9  -2   2     3294.64     3471.26    133.23 o 
  -8  -2   2     8186.70     8641.57    202.86 o 
  -7  -2   2     2911.81     2971.76     17.33 o 
  -6  -2   2        1.35        4.62      2.01 o 
  -5  -2   2     1209.31     1210.16      7.48 o 
  -4  -2   2    10858.55    11022.00     24.16 o 
  -3  -2   2    36613.38    35637.43    830.26 o 
  -2  -2   2    22141.40    20871.13    545.17 o 
  -1  -2   2     3400.38     3224.14     18.71 o 
   0  -2   2    12611.02    14104.45    156.15 o 
   1  -2   2      330.45      378.29      5.62 o 
   3  -2   2    34424.80    35802.21    573.43 o 
   4  -2   2    14214.07    14469.52    204.89 o 
   5  -2   2     9164.52     9314.79     39.15 o 
   6  -2   2     2773.12     2819.93     40.42 o 
   7  -2   2      477.20      472.07      8.03 o 
   8  -2   2       58.82       53.07      6.12 o 
   9  -2   2     1322.20     1387.16     17.83 o 
  10  -2   2      750.49      747.59     21.86 o 
 -10  -1   2     1350.30     1451.10     51.96 o 
  -9  -1   2     1879.20     2021.65    130.39 o 
  -8  -1   2       59.86       53.56      7.00 o 
  -7  -1   2      325.97      309.84     28.13 o 
  -6  -1   2      762.19      729.98      9.96 o 
  -5  -1   2    10673.74    10674.04     61.04 o 
  -4  -1   2    14710.53    14277.34     74.08 o 
  -3  -1   2    22767.05    22195.85    154.94 o 
  -2  -1   2     7817.36     7658.86     77.09 o 
   1  -1   2     3242.40     3359.51     16.20 o 
   3  -1   2     6769.40     6776.63     35.90 o 
   4  -1   2    11149.64    11324.98    146.12 o 
   5  -1   2     1401.73     1408.64     28.05 o 
   6  -1   2      144.34      144.31      3.94 o 
   7  -1   2     3962.05     4052.37     45.32 o 
   8  -1   2     4452.84     4369.51     44.75 o 
   9  -1   2     1197.12     1160.74     25.83 o 
  10  -1   2      536.42      505.89     19.60 o 
 -11   0   2      574.06      603.58     42.42 o 
 -10   0   2     1217.43     1222.65     55.03 o 
  -9   0   2       28.40       23.50      4.14 o 
  -8   0   2       26.81       36.79     11.60 o 
  -7   0   2      276.33      283.45      4.88 o 
  -6   0   2     8058.41     8263.67     24.74 o 
  -5   0   2    14105.89    13986.01     49.09 o 
  -4   0   2    15178.30    14892.58     44.22 o 
  -3   0   2     1296.16     1194.54     10.49 o 
  -2   0   2     3442.70     3401.63     14.08 o 
  -1   0   2     1160.68     1046.65     22.25 o 
   1   0   2     5526.08     5639.68     18.36 o 
   2   0   2    11590.29    11563.00     27.52 o 
   3   0   2       26.23       18.32      3.20 o 
   4   0   2      334.27      280.32      4.50 o 
   5   0   2      370.42      381.67      8.12 o 
   6   0   2     3742.91     3987.75     65.57 o 
   7   0   2     3130.54     3115.61     25.25 o 
   8   0   2      524.77      532.70     10.14 o 
   9   0   2     1421.33     1440.07     30.35 o 
  10   0   2      366.81      359.22     17.91 o 
 -11   1   2       75.73       83.23      8.09 o 
 -10   1   2      114.09      136.13     14.12 o 
  -9   1   2      112.63      112.19      4.56 o 
  -8   1   2     1037.35     1014.20      8.61 o 
  -7   1   2     3732.68     3698.30     14.62 o 
  -6   1   2     6170.44     6000.12     15.62 o 
  -5   1   2     2931.05     2821.37     31.26 o 
  -4   1   2      899.65     1150.22      7.60 o 
  -3   1   2     1087.83     1184.20     10.04 o 
   1   1   2     8187.62     7876.82     55.30 o 
   2   1   2     3677.33     3724.79     18.62 o 
   3   1   2      833.13      892.60     11.81 o 
   4   1   2      454.52      367.94      5.22 o 
   5   1   2     4412.85     4544.14     20.40 o 
   6   1   2     2495.32     2524.10     39.79 o 
   7   1   2     1539.43     1502.90     15.31 o 
   8   1   2      850.37      838.55     14.03 o 
   9   1   2       32.96       22.51      5.39 o 
 -11   2   2       33.22       16.21      8.94 o 
 -10   2   2       26.17       62.96     32.83 o 
  -9   2   2     3219.71     3080.39     21.45 o 
  -8   2   2     3405.34     3421.23     21.90 o 
  -7   2   2     8084.60     8229.53     24.78 o 
  -6   2   2     2169.68     2103.03     15.41 o 
  -5   2   2      688.04      724.96     12.92 o 
  -4   2   2      962.82      889.72      9.82 o 
  -3   2   2     8322.84     7559.44     30.20 o 
  -1   2   2    19426.47    19422.58    302.43 o 
   0   2   2    11554.01    11355.84     47.08 o 
   1   2   2     1574.10     1454.83      9.91 o 
   2   2   2       28.01       31.95      2.54 o 
   3   2   2     3570.96     3693.62     21.08 o 
   4   2   2     9749.74     9911.33     33.84 o 
   5   2   2     3335.31     3210.52     16.37 o 
   6   2   2     2791.61     2679.67     17.32 o 
   7   2   2      890.35      859.34     10.58 o 
   8   2   2        0.03        2.62      5.19 o 
   9   2   2      159.20      172.35      7.88 o 
 -11   3   2      481.10      435.80     18.75 o 
 -10   3   2      812.79      824.78      9.37 o 
  -9   3   2     2713.59     2910.85     12.82 o 
  -8   3   2     4514.02     4591.94     23.73 o 
  -7   3   2      688.28      712.85     27.62 o 
  -6   3   2       99.46      112.99      5.48 o 
  -5   3   2     1223.38     1163.73     11.76 o 
  -4   3   2    19946.35    18648.28    132.49 o 
  -3   3   2    20292.84    19737.63    207.29 o 
  -1   3   2    17743.04    18482.67     73.80 o 
   0   3   2     2045.12     2112.79     16.11 o 
   1   3   2       27.77       33.68     10.06 o 
   2   3   2     7921.95     8122.43     33.46 o 
   3   3   2    10202.57     9830.89     68.53 o 
   4   3   2     7117.65     7268.87     42.74 o 
   5   3   2     3839.13     3871.89     20.19 o 
   6   3   2      109.43      119.29      6.73 o 
   7   3   2        0.13        1.78      4.97 o 
   8   3   2      789.27      827.50     13.63 o 
 -11   4   2      623.03      609.37     21.28 o 
 -10   4   2     2654.73     2645.35     21.32 o 
  -9   4   2     3420.44     3239.13     18.29 o 
  -8   4   2      829.36      822.96      8.51 o 
  -7   4   2        0.13        2.19      4.96 o 
  -6   4   2     2106.77     2088.81     14.41 o 
  -5   4   2     6773.42     6540.59     22.53 o 
  -4   4   2    11576.69    11148.47     45.01 o 
  -3   4   2    13963.09    13157.73    154.76 o 
  -2   4   2      783.46      721.05     18.83 o 
  -1   4   2        3.34       18.01      2.18 o 
   0   4   2     1580.26     1558.25      8.47 o 
   1   4   2     8498.94     8451.46     52.98 o 
   2   4   2     9485.39     9595.66    125.98 o 
   3   4   2     8072.06     8126.24     51.38 o 
   4   4   2     3382.82     3467.54     28.26 o 
   5   4   2      656.82      638.63      7.82 o 
   6   4   2        1.31        5.58      2.43 o 
   7   4   2      115.65      139.71      7.26 o 
 -11   5   2      665.97      668.26     22.69 o 
 -10   5   2      474.29      536.31     20.15 o 
  -9   5   2        2.31        2.44      2.65 o 
  -8   5   2      166.69      156.29     11.74 o 
  -7   5   2      764.20      738.55     23.42 o 
  -6   5   2      655.54      645.74     10.20 o 
  -5   5   2     2756.52     2718.68     21.37 o 
  -4   5   2     4348.22     4279.83     22.80 o 
  -3   5   2       26.32       21.13      3.46 o 
  -2   5   2       12.06        8.23      4.61 o 
  -1   5   2      973.87      946.59      9.62 o 
   0   5   2     6116.98     6214.30     27.77 o 
   1   5   2     9249.92     9194.90     47.50 o 
   2   5   2     7480.57     7531.49     44.96 o 
   3   5   2     1091.43     1088.81     17.46 o 
   4   5   2      226.44      199.97      6.85 o 
   5   5   2       61.42       70.14      5.73 o 
   6   5   2     1586.04     1572.16     26.00 o 
   7   5   2      807.55      809.85     18.90 o 
 -10   6   2       14.13       20.40     11.18 o 
  -9   6   2      755.52      755.54     23.26 o 
  -8   6   2     1034.27     1124.46     14.59 o 
  -7   6   2     2404.79     2428.90     25.64 o 
  -6   6   2     9804.83     9959.13    216.80 o 
  -5   6   2     2183.22     2270.45     20.19 o 
  -4   6   2      149.95      146.26      7.58 o 
  -3   6   2      201.96      192.26      7.15 o 
  -2   6   2     1786.01     1753.67     30.21 o 
  -1   6   2     3381.71     3504.19     46.87 o 
   0   6   2     3432.60     3401.56     15.76 o 
   1   6   2      956.32      886.71     24.42 o 
   2   6   2      402.65      389.35     17.91 o 
   3   6   2      103.11       86.10      7.05 o 
   4   6   2      535.68      550.79     10.80 o 
   5   6   2     1696.72     1647.94     24.00 o 
 -10   7   2      467.17      460.38     20.15 o 
  -9   7   2      607.63      606.86     22.40 o 
  -8   7   2     1275.13     1227.55     30.05 o 
  -7   7   2     2747.41     2886.57    122.82 o 
  -6   7   2      193.55      203.51      8.11 o 
  -5   7   2      250.08      248.10     10.49 o 
  -4   7   2       48.31       38.07      4.66 o 
  -3   7   2     1497.82     1538.04     12.78 o 
  -2   7   2     3446.68     3539.75     27.58 o 
  -1   7   2     5246.51     5208.51     23.84 o 
   0   7   2     1191.43     1219.28     10.81 o 
   1   7   2      518.33      520.28     21.00 o 
   2   7   2       29.30       19.84     12.57 o 
   3   7   2      513.65      501.63     15.07 o 
   4   7   2     2134.70     2057.84     28.83 o 
  -9   8   2     1262.89     1222.98     32.28 o 
  -8   8   2     1629.83     1675.56     25.44 o 
  -7   8   2      318.39      312.75     17.06 o 
  -6   8   2      130.30      145.23     11.18 o 
  -5   8   2      400.02      380.24     11.62 o 
  -4   8   2     1792.19     1819.56     37.73 o 
  -3   8   2     6269.04     6227.52     61.10 o 
  -2   8   2     6255.51     6241.80     31.68 o 
  -1   8   2     1318.22     1306.29     45.23 o 
   0   8   2      326.90      324.80     18.46 o 
   1   8   2        1.96       -0.84     10.62 o 
   2   8   2     1727.36     1604.76     37.40 o 
   3   8   2     1487.83     1400.88     63.77 o 
  -7   9   2        0.07        3.35     10.34 o 
  -6   9   2      423.43      475.17     22.11 o 
  -5   9   2     1002.73     1030.21     31.41 o 
  -4   9   2     2627.63     2776.47     48.55 o 
  -3   9   2     1513.49     1558.74     36.82 o 
  -2   9   2      282.30      285.01     18.46 o 
  -1   9   2      171.04      173.05     16.22 o 
   0   9   2      126.75       95.04     14.54 o 
   1   9   2      789.31      742.81     27.46 o 
  -4  10   2      605.83      651.01     26.32 o 
  -1 -11   3      384.89      386.67     12.84 o 
   0 -11   3        1.33       -0.56      9.36 o 
   1 -11   3      128.70      130.97      9.51 o 
   2 -11   3      813.34      808.90     18.35 o 
   3 -11   3     1278.86     1282.87     22.82 o 
   4 -11   3      792.45      797.51     18.86 o 
   5 -11   3      599.83      600.30     17.22 o 
   6 -11   3       25.68       22.68     10.20 o 
  -3 -10   3     1045.21     1101.29     20.05 o 
  -2 -10   3      245.27      239.53     12.02 o 
  -1 -10   3       13.05        8.00      5.42 o 
   0 -10   3      339.10      339.56     13.99 o 
   1 -10   3      994.03     1006.48     19.21 o 
   2 -10   3     1412.92     1381.41     41.87 o 
   3 -10   3      865.52      867.95     50.47 o 
   4 -10   3      443.26      447.47     14.69 o 
   5 -10   3       27.48       24.31     13.13 o 
   6 -10   3       19.62       16.18     11.87 o 
   7 -10   3      605.85      624.35     59.93 o 
   8 -10   3      124.72      117.68     13.14 o 
  -4  -9   3      341.25      359.85     11.22 o 
  -3  -9   3       31.75       31.95      5.48 o 
  -2  -9   3       95.68      103.59      7.18 o 
  -1  -9   3      740.74      775.69     15.49 o 
   0  -9   3     1202.28     1218.76     19.42 o 
   1  -9   3     1289.69     1280.37     33.02 o 
   2  -9   3      843.65      852.69     37.72 o 
   3  -9   3      215.38      195.13     11.05 o 
   4  -9   3       15.49       10.78      6.04 o 
   5  -9   3      292.56      294.09     19.86 o 
   6  -9   3      694.19      693.98     16.35 o 
   7  -9   3      670.23      651.43     16.54 o 
   8  -9   3       18.35       12.29      9.50 o 
   9  -9   3      553.19      551.80     21.84 o 
  -6  -8   3      262.46      264.69      7.09 o 
  -5  -8   3      172.14      174.73      6.01 o 
  -4  -8   3       43.06       34.08      5.32 o 
  -3  -8   3      173.35      171.50     12.72 o 
  -2  -8   3     1142.42     1148.89     18.18 o 
  -1  -8   3     1700.11     1691.36     16.50 o 
   0  -8   3     1039.15     1007.38     16.94 o 
   1  -8   3      909.88      908.48     14.97 o 
   2  -8   3       53.62       48.59      6.79 o 
   3  -8   3       59.39       61.12      6.56 o 
   4  -8   3      806.90      831.13     24.40 o 
   5  -8   3      620.06      583.17     14.27 o 
   6  -8   3      467.46      463.30     13.32 o 
   7  -8   3      663.77      661.82     17.37 o 
   8  -8   3       59.94       49.74     10.06 o 
   9  -8   3       40.67       36.33     10.90 o 
  -7  -7   3      249.95      253.93      6.89 o 
  -6  -7   3       90.19       91.34      4.63 o 
  -5  -7   3       23.76       20.93      3.56 o 
  -4  -7   3      604.58      608.30     16.09 o 
  -3  -7   3      351.45      350.54     12.87 o 
  -2  -7   3     1676.06     1702.29     15.45 o 
  -1  -7   3      954.90      941.63     12.16 o 
   0  -7   3      661.56      642.14      8.78 o 
   1  -7   3        1.20        0.68      2.69 o 
   2  -7   3        3.22       -0.04      3.99 o 
   3  -7   3     1631.72     1775.36     21.71 o 
   4  -7   3      510.73      516.54     26.62 o 
   5  -7   3      357.51      368.74     14.69 o 
   6  -7   3      896.88      891.98     16.71 o 
   7  -7   3        7.52       13.47      6.98 o 
   8  -7   3       19.19       23.75     10.34 o 
   9  -7   3       38.57       37.72      9.22 o 
  10  -7   3      110.76       89.16     13.42 o 
  -8  -6   3      226.72      232.78      7.12 o 
  -7  -6   3       94.23       88.87      4.46 o 
  -6  -6   3        2.24        3.97      2.93 o 
  -5  -6   3       57.31       60.24      3.42 o 
  -4  -6   3      923.92      904.76     22.03 o 
  -3  -6   3      353.24      357.53      7.65 o 
  -2  -6   3     1689.13     1754.24     20.77 o 
  -1  -6   3      172.31      188.30      7.86 o 
   0  -6   3       80.41       79.73      4.01 o 
   1  -6   3      506.74      528.67     10.30 o 
   2  -6   3      287.76      269.36     15.26 o 
   3  -6   3     1934.53     2006.10     20.65 o 
   4  -6   3      328.50      340.24     20.16 o 
   5  -6   3      757.51      821.30     15.46 o 
   6  -6   3        9.91        6.78      6.72 o 
   7  -6   3       24.37       12.82      7.28 o 
   8  -6   3       90.69       74.07     11.46 o 
   9  -6   3      118.64      110.69     11.46 o 
  10  -6   3       17.64       19.56      6.32 o 
  -8  -5   3       19.00       20.00      3.75 o 
  -7  -5   3       10.24        9.32      3.38 o 
  -6  -5   3       83.54       91.66      4.58 o 
  -5  -5   3      223.60      221.69      4.98 o 
  -4  -5   3      445.91      434.43      7.27 o 
  -3  -5   3      372.33      365.41      7.71 o 
  -2  -5   3      159.38      153.57      4.32 o 
  -1  -5   3        1.79        1.77      2.14 o 
   0  -5   3      567.00      538.07      9.33 o 
   1  -5   3     1053.07     1125.15     13.34 o 
   2  -5   3      184.10      175.18     14.27 o 
   3  -5   3     2079.47     2131.28     19.85 o 
   4  -5   3       48.80       44.66      4.83 o 
   5  -5   3        7.73        4.30      3.62 o 
   6  -5   3       51.19       36.65      6.77 o 
   7  -5   3      327.41      333.01     13.71 o 
   8  -5   3       33.35       22.07      9.78 o 
   9  -5   3      136.42      132.83      8.24 o 
  10  -5   3       73.02       59.99      7.01 o 
  -9  -4   3       24.34       25.41      6.51 o 
  -8  -4   3       57.37       52.97      4.06 o 
  -7  -4   3       29.49       25.91      3.16 o 
  -6  -4   3      166.04      170.61      4.16 o 
  -5  -4   3      495.65      480.80      9.50 o 
  -4  -4   3       27.21       25.81      2.58 o 
  -3  -4   3       67.03       62.63      3.60 o 
  -2  -4   3       48.47       47.13      2.75 o 
  -1  -4   3      522.38      518.22      5.74 o 
   0  -4   3      534.40      516.86      8.13 o 
   1  -4   3      350.08      345.89      6.82 o 
   2  -4   3      449.68      437.08     12.55 o 
   3  -4   3       65.49       65.92      3.57 o 
   4  -4   3       67.71       75.95      5.17 o 
   5  -4   3       63.81       56.13      3.87 o 
   6  -4   3      422.09      417.36      6.37 o 
   7  -4   3      144.42      142.31      9.79 o 
   8  -4   3      272.39      250.61      9.12 o 
   9  -4   3      118.64      112.40      7.61 o 
  10  -4   3        1.49        3.49      6.31 o 
 -10  -3   3       41.23       30.90      6.64 o 
  -9  -3   3       40.53       37.34      6.78 o 
  -8  -3   3      301.02      293.32      8.22 o 
  -7  -3   3       80.06       88.98      3.21 o 
  -6  -3   3      182.25      176.81      3.35 o 
  -5  -3   3      179.45      192.18      4.07 o 
  -4  -3   3      278.98      309.80      4.77 o 
  -3  -3   3      147.58      164.18      5.85 o 
  -2  -3   3      815.87      834.76      7.28 o 
  -1  -3   3      296.23      275.96      3.70 o 
   0  -3   3      869.15      931.34     17.07 o 
   1  -3   3      209.62      207.81      8.82 o 
   2  -3   3        6.02       10.36      2.48 o 
   3  -3   3      220.23      225.64      8.40 o 
   4  -3   3      118.09      133.57      5.69 o 
   5  -3   3      101.29       79.99      4.51 o 
   6  -3   3       54.81       52.08      3.50 o 
   7  -3   3        3.24        5.98      4.90 o 
   8  -3   3       37.47       41.10      6.71 o 
   9  -3   3        1.59        3.61      6.22 o 
  10  -3   3       21.73       20.79      6.71 o 
 -10  -2   3        0.22        9.22     10.62 o 
  -9  -2   3        4.03        6.73      7.96 o 
  -8  -2   3        7.45        5.48      6.04 o 
  -7  -2   3        5.33        4.46      2.38 o 
  -6  -2   3        9.75        9.36      2.20 o 
  -5  -2   3       67.12       86.22      2.44 o 
  -4  -2   3      573.16      656.76      4.78 o 
  -3  -2   3      381.29      443.89      5.33 o 
  -2  -2   3      647.49      678.90      9.28 o 
  -1  -2   3        3.94        7.14      1.66 o 
   0  -2   3      512.77      554.13      4.07 o 
   1  -2   3      264.93      290.95      4.45 o 
   2  -2   3       44.25       48.32      3.21 o 
   3  -2   3      181.29      198.84      5.58 o 
   4  -2   3      185.80      213.43      5.33 o 
   5  -2   3        9.29       11.07      3.79 o 
   6  -2   3       39.90       44.06      3.78 o 
   7  -2   3       66.41       62.21      7.05 o 
   8  -2   3      388.20      384.12     28.27 o 
   9  -2   3       66.06       72.28     12.99 o 
  10  -2   3        0.30       -3.91      8.66 o 
 -10  -1   3       31.09       23.46      7.30 o 
  -9  -1   3        0.14        1.54      7.31 o 
  -8  -1   3        0.18       -3.07      8.66 o 
  -7  -1   3        8.47        9.74      3.24 o 
  -6  -1   3       54.11       60.96      2.99 o 
  -5  -1   3        5.39        3.91      1.14 o 
  -4  -1   3       31.18       28.35      1.18 o 
  -3  -1   3      354.98      330.63      6.03 o 
  -2  -1   3      104.64       94.28      2.63 o 
  -1  -1   3      379.52      353.47      4.10 o 
   0  -1   3      490.11      503.22      5.36 o 
   1  -1   3        9.98       19.45      2.42 o 
   2  -1   3      735.35      754.33      6.79 o 
   3  -1   3        1.54        3.59      2.03 o 
   4  -1   3       30.51       28.49      3.04 o 
   5  -1   3        2.83        8.29      2.54 o 
   6  -1   3      105.36       95.26      3.91 o 
   7  -1   3       25.74       21.85      5.10 o 
   8  -1   3       10.83       10.62      9.50 o 
   9  -1   3       23.36       19.56     10.34 o 
  10  -1   3      109.25      111.80     13.14 o 
 -11   0   3        5.89        7.82      9.22 o 
 -10   0   3       96.71      103.37      8.13 o 
  -9   0   3       27.82       27.08      2.79 o 
  -8   0   3       16.37       18.58      2.25 o 
  -7   0   3       18.65       19.91      1.90 o 
  -6   0   3      186.91      183.63      4.19 o 
  -5   0   3       29.34       29.37      1.65 o 
  -4   0   3      106.11       96.27      2.88 o 
  -3   0   3      283.07      297.31      4.48 o 
  -1   0   3      403.23      404.25      3.46 o 
   0   0   3      321.44      322.18      3.07 o 
   1   0   3      136.41      126.94      2.27 o 
   2   0   3      143.73      131.26      2.61 o 
   3   0   3      132.53      162.29      6.05 o 
   4   0   3       83.72       80.81      3.76 o 
   5   0   3      122.45      120.01      3.98 o 
   6   0   3       18.53       11.77      3.95 o 
   7   0   3       10.65        6.32      4.55 o 
   8   0   3      244.36      229.49      7.79 o 
   9   0   3       75.66       70.15     11.18 o 
 -11   1   3       12.10       16.96      6.78 o 
 -10   1   3       85.99       82.73     10.06 o 
  -9   1   3      159.37      151.86      4.88 o 
  -8   1   3       30.86       30.83      3.21 o 
  -7   1   3      361.12      362.29      4.75 o 
  -6   1   3      388.23      377.33      7.33 o 
  -5   1   3      125.38      124.17      4.75 o 
  -4   1   3     1164.90     1216.45     10.30 o 
  -3   1   3      267.91      268.60      7.84 o 
  -2   1   3        6.07        8.77      2.10 o 
  -1   1   3      170.89      177.80      3.86 o 
   0   1   3     1303.80     1223.47      6.83 o 
   1   1   3      262.78      250.60      7.00 o 
   2   1   3      775.51      729.79      5.02 o 
   3   1   3        2.10        6.81      2.20 o 
   4   1   3      232.12      230.14      5.83 o 
   5   1   3       16.75       15.98      3.17 o 
   6   1   3      218.67      216.10      6.72 o 
   7   1   3      145.10      133.27      6.12 o 
   8   1   3        2.29        5.42      6.04 o 
   9   1   3        0.74        5.17      5.84 o 
 -11   2   3        3.94        9.50      8.94 o 
 -10   2   3        0.66        0.84      4.18 o 
  -9   2   3      268.88      260.96      4.91 o 
  -8   2   3      104.86       95.38      2.35 o 
  -7   2   3      607.55      589.48      5.82 o 
  -6   2   3      649.24      652.66     10.60 o 
  -5   2   3      130.69      112.05      4.03 o 
  -4   2   3        0.01        1.40      4.75 o 
  -3   2   3      785.81      811.02     15.19 o 
  -2   2   3     1356.49     1489.44     14.42 o 
  -1   2   3     3472.78     3542.40     24.76 o 
   0   2   3     2612.95     2577.88     42.98 o 
   1   2   3      593.20      582.13      5.80 o 
   2   2   3      221.10      214.47      4.48 o 
   3   2   3      453.29      447.41      6.80 o 
   4   2   3       73.84       68.09      4.24 o 
   5   2   3      700.11      785.80      9.18 o 
   6   2   3      111.87      118.71      7.14 o 
   7   2   3       30.51       30.21      5.36 o 
   8   2   3        0.20       -2.74      4.94 o 
 -11   3   3        7.20        1.12      8.66 o 
 -10   3   3       89.31       80.49     11.46 o 
  -9   3   3      466.75      456.47      5.64 o 
  -8   3   3      357.54      354.56     14.69 o 
  -7   3   3      451.35      435.71     10.09 o 
  -6   3   3      157.94      163.99      5.31 o 
  -5   3   3      157.36      171.43      8.95 o 
  -4   3   3      205.00      176.33      7.41 o 
  -3   3   3     2711.30     2805.86     19.23 o 
  -2   3   3      756.44      756.57      7.38 o 
  -1   3   3     1463.18     1424.75      9.67 o 
   0   3   3     1005.39     1012.10     19.45 o 
   1   3   3      466.78      478.20      7.99 o 
   2   3   3       12.38        9.36      3.06 o 
   3   3   3     1845.62     1831.14     20.29 o 
   4   3   3      865.96      858.81     10.88 o 
   5   3   3      746.93      732.04      6.88 o 
   6   3   3      555.33      534.53     13.40 o 
   7   3   3       95.37       83.18      6.35 o 
   8   3   3       72.43       77.08      6.89 o 
 -11   4   3      188.42      163.00     14.26 o 
 -10   4   3      166.63      143.14     12.86 o 
  -9   4   3      508.83      505.42     12.34 o 
  -8   4   3      215.88      215.45      8.69 o 
  -7   4   3        2.69        4.69      5.32 o 
  -6   4   3        4.21        5.58      1.33 o 
  -5   4   3      501.13      478.67      6.42 o 
  -4   4   3     1683.93     1702.73     13.59 o 
  -3   4   3      902.32      919.44     12.77 o 
  -2   4   3     1055.04     1097.77      8.12 o 
  -1   4   3      647.76      660.75      5.88 o 
   0   4   3      506.95      479.49     11.21 o 
   1   4   3      804.69      800.19     13.49 o 
   2   4   3     1481.74     1473.35     18.19 o 
   3   4   3     1505.96     1504.88     26.70 o 
   4   4   3      451.54      453.54      8.93 o 
   5   4   3      331.86      342.09      9.87 o 
   6   4   3      118.41      117.25      6.39 o 
   7   4   3       23.21       15.05      5.40 o 
 -10   5   3       84.92       76.58     11.74 o 
  -9   5   3      320.47      309.69     16.23 o 
  -8   5   3       36.60       28.22      8.10 o 
  -7   5   3      134.07      124.49      3.46 o 
  -6   5   3     1832.01     1775.63     88.95 o 
  -5   5   3      885.16      903.64     10.43 o 
  -4   5   3     2489.41     2461.49     26.91 o 
  -3   5   3      363.88      363.98      9.23 o 
  -2   5   3      150.75      160.78      4.40 o 
  -1   5   3      127.40      130.34      3.07 o 
   0   5   3      721.69      710.67     18.05 o 
   1   5   3      354.83      339.51     15.11 o 
   2   5   3       77.61       73.89      5.77 o 
   3   5   3      240.79      245.72      8.13 o 
   4   5   3       22.73       26.13      4.34 o 
   5   5   3      232.19      219.83     10.29 o 
   6   5   3       55.13       55.96      5.71 o 
 -10   6   3        9.69       12.85     10.90 o 
  -9   6   3        9.22        5.87     10.90 o 
  -8   6   3      339.62      340.90     11.39 o 
  -7   6   3     1078.96     1009.29     56.56 o 
  -6   6   3     1217.53     1191.90     15.01 o 
  -5   6   3      585.88      592.11      9.74 o 
  -4   6   3     2628.31     2688.38     41.46 o 
  -3   6   3      230.79      215.44      6.45 o 
  -2   6   3        0.97        5.72      2.04 o 
  -1   6   3     2058.12     2103.52     13.15 o 
   0   6   3     1628.88     1572.09     11.28 o 
   1   6   3     1520.19     1460.58     31.79 o 
   2   6   3     1670.93     1617.80     34.61 o 
   3   6   3       16.47       19.14      7.96 o 
   4   6   3      234.62      223.07      7.77 o 
   5   6   3      386.47      394.07     10.34 o 
  -9   7   3      306.10      289.78     18.18 o 
  -8   7   3      930.71      936.10     18.79 o 
  -7   7   3     1520.31     1529.08     32.61 o 
  -6   7   3     1347.41     1336.84     56.76 o 
  -5   7   3      489.24      479.32     11.80 o 
  -4   7   3       31.76       35.77      4.28 o 
  -3   7   3     1850.68     1854.40     37.04 o 
  -2   7   3     1959.01     1985.79     14.55 o 
  -1   7   3     2786.95     2880.72     36.84 o 
   0   7   3     2513.20     2507.52     43.77 o 
   1   7   3     1252.47     1218.35     37.63 o 
   2   7   3        1.66      -11.18     13.69 o 
   3   7   3       72.94       78.35     17.19 o 
  -8   8   3      892.20      952.80     27.47 o 
  -7   8   3     1078.46     1074.22     30.02 o 
  -6   8   3       51.92       54.49     12.57 o 
  -5   8   3       14.21       17.04     10.90 o 
  -4   8   3      896.90      932.36     28.60 o 
  -3   8   3     2021.98     2093.00     41.41 o 
  -2   8   3     1782.41     1869.96     39.96 o 
  -1   8   3     2222.36     2236.60     43.41 o 
   0   8   3      864.13      900.14     28.87 o 
   1   8   3        5.47        0.28     11.46 o 
   2   8   3      141.83      125.52     11.88 o 
  -6   9   3      166.17      166.90     15.93 o 
  -5   9   3     1168.59     1280.15     34.80 o 
  -4   9   3     1381.63     1387.65     35.67 o 
  -3   9   3     1577.89     1578.10     38.22 o 
  -2   9   3     1290.91     1291.67     34.81 o 
  -1   9   3       36.71       45.27     12.57 o 
  -1 -11   4     1042.30      990.00     27.35 o 
   0 -11   4      409.97      378.05     29.80 o 
   1 -11   4       17.42        6.14      7.01 o 
   2 -11   4      980.34      938.65     19.80 o 
   3 -11   4      798.24      780.28     18.78 o 
   4 -11   4      552.35      530.01     22.40 o 
   5 -11   4      254.80      261.30     12.36 o 
   6 -11   4       84.76       86.05     10.62 o 
  -3 -10   4      776.52      859.46    114.88 o 
  -2 -10   4      192.60      183.40     21.25 o 
  -1 -10   4      111.81       94.88      7.59 o 
   0 -10   4        1.80        4.28      5.91 o 
   1 -10   4     1458.90     1452.14     22.62 o 
   2 -10   4     1153.02     1150.33     20.83 o 
   3 -10   4      449.79      444.94     22.81 o 
   4 -10   4     1313.72     1353.98     32.30 o 
   5 -10   4      178.20      166.67     10.28 o 
   6 -10   4        9.47        2.80      7.36 o 
   7 -10   4      833.65      806.96     22.98 o 
   8 -10   4      674.42      674.44     32.35 o 
  -5  -9   4     1190.62     1240.96     39.85 o 
  -4  -9   4      598.05      634.81     14.98 o 
  -3  -9   4      155.90      151.35      8.33 o 
  -2  -9   4        6.46        5.96      5.45 o 
  -1  -9   4     1401.57     1386.69     20.45 o 
   0  -9   4     5087.38     5106.56     46.15 o 
   1  -9   4     3386.11     3291.39     36.46 o 
   2  -9   4     2250.05     2279.88     45.17 o 
   3  -9   4      911.89      907.97     17.85 o 
   4  -9   4      173.46      170.04      9.31 o 
   5  -9   4      585.82      596.12     30.39 o 
   6  -9   4     1530.90     1533.89     22.97 o 
   7  -9   4      360.41      384.23     13.57 o 
   8  -9   4      227.62      251.15     14.12 o 
   9  -9   4      366.72      410.69     19.30 o 
  -6  -8   4     1839.81     1817.46     18.07 o 
  -5  -8   4      898.06      911.76     20.75 o 
  -4  -8   4      339.89      336.02     14.41 o 
  -3  -8   4      417.12      410.25     11.00 o 
  -2  -8   4     3851.64     3874.25     79.19 o 
  -1  -8   4     3279.20     3221.44     59.60 o 
   0  -8   4     3196.66     3146.56     32.78 o 
   1  -8   4     3301.01     3229.39     53.97 o 
   2  -8   4     1072.03     1077.52     21.21 o 
   3  -8   4      141.07      171.66     13.42 o 
   4  -8   4     1313.79     1280.56     31.49 o 
   5  -8   4     2277.56     2275.24     30.35 o 
   6  -8   4      855.93      872.46     17.17 o 
   7  -8   4     1133.84     1158.15     22.60 o 
   8  -8   4      641.76      710.34     17.23 o 
   9  -8   4        4.59        7.54      9.22 o 
  -7  -7   4     1922.31     1904.79     28.38 o 
  -6  -7   4      799.43      779.79     11.33 o 
  -5  -7   4      881.22      907.52     14.48 o 
  -4  -7   4       50.48       61.63      7.74 o 
  -3  -7   4     2039.82     2090.55     23.42 o 
  -2  -7   4     6893.05     7003.86     37.89 o 
  -1  -7   4     3512.54     3525.69     27.54 o 
   0  -7   4     6117.59     6157.82     26.11 o 
   1  -7   4     2968.19     3079.79     49.87 o 
   2  -7   4      331.36      335.77     12.18 o 
   3  -7   4     1101.99     1113.72     13.99 o 
   4  -7   4     1361.69     1361.72     18.71 o 
   5  -7   4     1082.50     1010.52     16.24 o 
   6  -7   4     2301.00     2246.63     47.02 o 
   7  -7   4      671.56      675.97     15.34 o 
   8  -7   4        6.64        8.24      7.96 o 
   9  -7   4      123.31      110.13     13.14 o 
  10  -7   4      269.24      257.85     16.50 o 
  -8  -6   4      857.14      880.25     17.10 o 
  -7  -6   4      508.69      516.85      8.99 o 
  -6  -6   4      919.34      898.20     12.81 o 
  -5  -6   4      186.85      193.49      4.73 o 
  -4  -6   4     1657.67     1655.28     21.27 o 
  -3  -6   4     2077.66     2048.68     26.53 o 
  -2  -6   4     8218.00     8254.38     29.34 o 
  -1  -6   4     2682.07     2686.87     18.95 o 
   0  -6   4     4022.35     4034.80     26.94 o 
   1  -6   4       18.76       25.50      3.94 o 
   2  -6   4     4300.29     4565.50     34.30 o 
   3  -6   4     4682.21     4681.53    109.63 o 
   4  -6   4     7166.86     7283.21     64.99 o 
   5  -6   4     5097.17     5175.54     39.89 o 
   6  -6   4     1138.72     1119.23     17.45 o 
   7  -6   4       85.98       78.42      8.26 o 
   8  -6   4      474.47      522.95     18.48 o 
   9  -6   4      176.14      194.03     14.26 o 
  10  -6   4      303.81      312.98     11.36 o 
  -9  -5   4      929.56      950.00     30.00 o 
  -8  -5   4      501.58      516.56      9.36 o 
  -7  -5   4       85.67       84.85      6.22 o 
  -6  -5   4     1473.09     1453.49     11.65 o 
  -5  -5   4     5383.62     5355.58     21.23 o 
  -4  -5   4     9057.92     8824.80     33.84 o 
  -3  -5   4     8155.28     8183.77     32.01 o 
  -2  -5   4     1987.43     1794.99     25.16 o 
  -1  -5   4       31.30       27.37      2.81 o 
   0  -5   4     6241.34     6371.94     38.10 o 
   1  -5   4    11507.60    11945.71     80.44 o 
   2  -5   4    10732.42    10579.63     36.83 o 
   3  -5   4     7238.12     7327.67    117.12 o 
   4  -5   4     2605.03     2698.35     23.45 o 
   5  -5   4      359.65      354.55      8.41 o 
   6  -5   4        8.88        8.96      4.40 o 
   7  -5   4      488.86      477.85     18.06 o 
   8  -5   4      690.32      665.82     20.18 o 
   9  -5   4      245.94      303.20     50.76 o 
  10  -5   4      521.41      523.79     13.64 o 
  -9  -4   4        7.29        6.90      6.36 o 
  -8  -4   4     1702.14     1825.87     45.58 o 
  -7  -4   4     3915.54     3898.50     28.28 o 
  -6  -4   4     6942.36     7147.89     73.91 o 
  -5  -4   4    12201.18    12040.04     37.16 o 
  -4  -4   4     4922.22     4941.71     20.03 o 
  -3  -4   4      601.17      503.40     12.39 o 
  -2  -4   4      452.12      475.54      5.29 o 
  -1  -4   4     3158.75     3141.18     25.67 o 
   0  -4   4     9521.79     9391.63     28.00 o 
   1  -4   4    10588.94    10403.83     72.21 o 
   2  -4   4     7837.21     7656.03    114.26 o 
   3  -4   4     2200.66     2187.40     14.85 o 
   4  -4   4      155.00      158.88     10.87 o 
   5  -4   4     2369.57     2286.44     26.37 o 
   6  -4   4     5264.73     5245.15     33.08 o 
   7  -4   4     5304.03     5451.51     33.39 o 
   8  -4   4     3203.61     3164.58    100.29 o 
   9  -4   4      822.88      821.88     21.30 o 
  10  -4   4      241.30      216.44     14.26 o 
 -10  -3   4      151.15      165.55     22.08 o 
  -9  -3   4       42.10       43.26      6.71 o 
  -8  -3   4      404.01      381.27      6.80 o 
  -7  -3   4     3200.23     3246.85     20.09 o 
  -6  -3   4     8706.77     8616.55     48.93 o 
  -5  -3   4     2687.51     2587.00     24.40 o 
  -4  -3   4     2200.24     2180.15     16.05 o 
  -3  -3   4      313.12      335.94      8.68 o 
  -2  -3   4     8189.72     8298.85     23.72 o 
  -1  -3   4    31524.32    30962.63    773.83 o 
   0  -3   4    35581.89    35165.92    394.74 o 
   1  -3   4    11349.41    11696.32     89.20 o 
   2  -3   4      417.25      376.44      5.39 o 
   3  -3   4     1621.95     1703.77     15.10 o 
   4  -3   4     8104.96     8360.65     79.89 o 
   5  -3   4     5301.24     5246.58     49.86 o 
   6  -3   4     2719.42     2702.40     24.37 o 
   7  -3   4     1555.54     1481.34     25.05 o 
   8  -3   4      292.67      275.55     13.43 o 
   9  -3   4       74.40       67.66      7.61 o 
  10  -3   4       53.07       51.98      7.31 o 
 -10  -2   4       34.72       30.46     11.18 o 
  -9  -2   4      427.96      423.74     17.63 o 
  -8  -2   4     5062.08     5161.18     97.86 o 
  -7  -2   4     4408.96     4339.66     43.52 o 
  -6  -2   4      423.67      394.85      5.62 o 
  -5  -2   4      753.70      729.29      8.43 o 
  -4  -2   4      420.70      440.72      5.64 o 
  -3  -2   4     7095.93     6960.07     21.05 o 
  -2  -2   4    12625.69    12631.74     52.50 o 
  -1  -2   4    14932.26    14249.72     82.48 o 
   0  -2   4     3809.90     3436.81     16.69 o 
   1  -2   4     8588.09     8748.37     30.79 o 
   2  -2   4      230.05      241.66      3.98 o 
   3  -2   4        8.41       11.26      3.17 o 
   4  -2   4     8867.51     8450.00     30.02 o 
   5  -2   4     1290.81     1189.34     15.52 o 
   6  -2   4     2503.06     2655.53    177.74 o 
   7  -2   4     1153.28     1153.71     17.59 o 
   8  -2   4      115.16      107.63      8.20 o 
   9  -2   4      601.89      606.10     14.24 o 
  10  -2   4      527.39      534.66     20.99 o 
 -10  -1   4     1032.92     1010.98     27.21 o 
  -9  -1   4     3106.10     3061.83     27.38 o 
  -8  -1   4     2457.06     2467.90     22.79 o 
  -7  -1   4      626.09      652.89      6.01 o 
  -6  -1   4      986.11     1077.01      9.20 o 
  -5  -1   4       55.53       78.68      3.49 o 
  -4  -1   4     3919.10     3652.83     16.95 o 
  -3  -1   4    14812.15    14131.83     66.06 o 
  -2  -1   4     8545.44     8073.18     20.21 o 
  -1  -1   4     2705.91     2490.89     14.50 o 
   0  -1   4    10492.66    10449.40     29.23 o 
   1  -1   4      387.25      383.03      5.79 o 
   2  -1   4     8499.62     8760.50     90.18 o 
   3  -1   4     3971.83     3954.86     23.20 o 
   4  -1   4     8592.07     8580.01     28.23 o 
   5  -1   4     1235.29     1218.59      9.35 o 
   6  -1   4     1456.57     1419.74     12.40 o 
   7  -1   4        8.90       12.92      3.91 o 
   8  -1   4      553.84      589.75     19.60 o 
   9  -1   4      428.86      442.72     19.03 o 
 -11   0   4     1319.79     1319.79     31.72 o 
 -10   0   4     3749.53     3839.35     62.95 o 
  -9   0   4      200.76      227.20      5.88 o 
  -8   0   4     1531.97     1613.54     12.01 o 
  -7   0   4      219.45      216.76      3.96 o 
  -6   0   4     2030.89     1989.68      9.77 o 
  -5   0   4    10765.61    10671.61     43.72 o 
  -4   0   4    21706.29    20338.68    270.18 o 
  -3   0   4     8953.24     8573.07     35.24 o 
  -2   0   4     2616.01     2625.10     14.02 o 
  -1   0   4     3287.99     3513.68     12.13 o 
   0   0   4     3115.71     2972.86     17.79 o 
   1   0   4    15557.65    16026.38    472.71 o 
   2   0   4    10266.93    10341.53     38.93 o 
   3   0   4     6175.83     5774.66     34.76 o 
   4   0   4     3483.98     3547.50     21.37 o 
   5   0   4      965.46      991.61     18.25 o 
   6   0   4      354.34      335.90     10.24 o 
   7   0   4     1004.93      975.53     16.52 o 
   8   0   4      739.70      783.96     15.64 o 
   9   0   4      758.54      795.20     17.07 o 
 -11   1   4     1668.65     1731.58     23.93 o 
 -10   1   4     1177.07     1179.16     31.44 o 
  -9   1   4      148.61      144.20      4.02 o 
  -8   1   4        0.38        6.60      2.46 o 
  -7   1   4     4384.03     4494.16     19.98 o 
  -6   1   4    11600.14    11354.06     58.36 o 
  -5   1   4    17343.57    16404.65    131.66 o 
  -4   1   4     4817.81     4623.23     15.21 o 
  -3   1   4     5718.17     5625.18     20.57 o 
  -2   1   4     2499.49     2839.56     13.03 o 
  -1   1   4    11215.54    11598.52     37.06 o 
   0   1   4    25074.32    26161.86    181.19 o 
   1   1   4    23410.86    24918.61     58.30 o 
   2   1   4     9504.37     9759.08     37.50 o 
   3   1   4     4861.12     4872.34     34.88 o 
   4   1   4      450.08      448.38      8.40 o 
   5   1   4      695.23      769.61     17.85 o 
   6   1   4     1702.18     1772.70     33.93 o 
   7   1   4     1161.22     1188.88     25.69 o 
   8   1   4      976.48     1035.33     18.93 o 
 -11   2   4      293.67      327.54     15.80 o 
 -10   2   4       31.43        9.50      8.66 o 
  -9   2   4     1299.07     1265.41     11.73 o 
  -8   2   4     2212.75     2199.44     82.43 o 
  -7   2   4     9630.42     9450.44     59.76 o 
  -6   2   4     7739.60     7269.06     84.93 o 
  -5   2   4     3064.89     3031.78     28.18 o 
  -4   2   4     2509.24     2391.04     26.70 o 
  -3   2   4       45.68       41.68      2.22 o 
  -2   2   4     6005.06     5900.24     31.20 o 
  -1   2   4     9948.63     9610.33     32.56 o 
   0   2   4    16016.59    16362.07     47.95 o 
   1   2   4     7216.03     7219.13     18.09 o 
   2   2   4     3291.72     3321.28     14.41 o 
   3   2   4        0.08        8.75      4.83 o 
   4   2   4     2054.77     2100.15     18.82 o 
   5   2   4     3451.47     3380.51     19.37 o 
   6   2   4     3828.73     3848.53     24.82 o 
   7   2   4     2192.80     2198.67     32.95 o 
   8   2   4      382.87      323.26     10.58 o 
 -11   3   4        7.47        4.75      9.50 o 
 -10   3   4      139.22      135.02     12.02 o 
  -9   3   4      516.23      561.59     39.90 o 
  -8   3   4     3603.67     3588.01     40.61 o 
  -7   3   4     3709.03     3524.23     38.69 o 
  -6   3   4     4018.43     3936.43     35.67 o 
  -5   3   4      678.55      713.54     16.83 o 
  -4   3   4      263.39      266.96     11.47 o 
  -3   3   4     2602.98     2597.69     19.11 o 
  -2   3   4    11462.99    11819.55    143.18 o 
  -1   3   4     8578.48     8607.97     28.32 o 
   0   3   4     1748.70     1696.94     23.44 o 
   1   3   4      433.27      422.60      5.34 o 
   2   3   4      795.58      816.70     20.81 o 
   3   3   4     2539.78     2554.97     16.88 o 
   4   3   4     3381.42     3386.25     33.22 o 
   5   3   4     2453.77     2496.69     19.61 o 
   6   3   4      867.64      893.66     13.02 o 
   7   3   4      424.08      420.86     10.30 o 
 -10   4   4      870.16      872.95     24.11 o 
  -9   4   4     1312.87     1263.49     27.25 o 
  -8   4   4      940.61      911.49     22.72 o 
  -7   4   4       14.85        8.00      4.77 o 
  -6   4   4     1170.99     1182.57     22.76 o 
  -5   4   4     1784.83     1808.14     42.59 o 
  -4   4   4     3904.93     3912.26     79.34 o 
  -3   4   4     6798.60     6915.16    201.14 o 
  -2   4   4     4365.79     4393.26     34.36 o 
  -1   4   4     1518.63     1432.59     33.95 o 
   0   4   4      539.50      494.01     15.41 o 
   1   4   4       24.09       29.34      6.22 o 
   2   4   4      438.22      426.82      7.22 o 
   3   4   4     2058.02     2055.32     16.24 o 
   4   4   4     1465.35     1496.22     15.77 o 
   5   4   4      474.94      465.58     16.18 o 
   6   4   4      247.08      231.47      9.71 o 
 -10   5   4     1411.36     1372.07     31.18 o 
  -9   5   4      697.14      687.24     22.41 o 
  -8   5   4      468.68      451.69     11.92 o 
  -7   5   4      108.03      106.22     10.06 o 
  -6   5   4       42.08       47.78      9.22 o 
  -5   5   4     2870.34     2909.00     23.04 o 
  -4   5   4     9886.18     9992.11     48.47 o 
  -3   5   4     2943.00     2999.37     30.29 o 
  -2   5   4     2206.48     2152.94     14.29 o 
  -1   5   4       25.49       34.73      2.94 o 
   0   5   4      777.95      756.91     20.75 o 
   1   5   4     3997.91     3949.02     46.38 o 
   2   5   4     5279.84     5275.29     39.19 o 
   3   5   4     2239.98     2168.10     26.50 o 
   4   5   4      344.53      316.72      8.26 o 
   5   5   4       62.43       53.33      5.35 o 
  -9   6   4       24.49       44.71     11.18 o 
  -8   6   4       23.00       25.39      8.94 o 
  -7   6   4      969.22      997.81     25.53 o 
  -6   6   4     5184.12     5113.07    224.65 o 
  -5   6   4     6015.21     6027.16     94.37 o 
  -4   6   4     2502.90     2621.94     25.39 o 
  -3   6   4       94.71      129.76      4.10 o 
  -2   6   4        9.12        7.46      2.81 o 
  -1   6   4     1447.26     1420.02     12.69 o 
   0   6   4     4775.39     4813.83     54.47 o 
   1   6   4     4519.68     4381.16     54.38 o 
   2   6   4     1374.15     1287.12     21.72 o 
   3   6   4     1303.15     1308.88     22.97 o 
   4   6   4      152.93      149.58     10.34 o 
  -9   7   4       29.34       23.47     10.34 o 
  -8   7   4      623.20      577.18     21.28 o 
  -7   7   4     3299.08     3346.79     48.68 o 
  -6   7   4     2382.15     2404.72     42.31 o 
  -5   7   4     1228.44     1107.58    101.65 o 
  -4   7   4      507.60      439.37     17.36 o 
  -3   7   4        8.90        8.10      8.94 o 
  -2   7   4      705.50      745.64     25.78 o 
  -1   7   4     4310.67     4413.04     59.42 o 
   0   7   4     3280.17     3285.49     35.68 o 
   1   7   4     1534.71     1467.66     35.69 o 
   2   7   4      730.33      682.12     40.20 o 
  -7   8   4      544.76      504.47     22.40 o 
  -6   8   4      213.18      195.45     16.78 o 
  -5   8   4        5.43       17.88      9.78 o 
  -4   8   4      137.82      126.91     13.14 o 
  -3   8   4     1235.30     1205.15     33.13 o 
  -2   8   4     2515.53     2520.99     47.39 o 
  -1   8   4     1154.80     1104.20     31.99 o 
   0   8   4      656.16      653.12     25.77 o 
  -1 -11   5      823.14      871.99     18.83 o 
   0 -11   5      177.34      178.06     16.91 o 
   1 -11   5       83.34       78.33      8.38 o 
   2 -11   5      188.21      167.14     10.38 o 
   3 -11   5      444.04      430.72     21.27 o 
   4 -11   5      537.18      561.20     15.33 o 
   5 -11   5      400.33      404.98     13.85 o 
   6 -11   5      169.18      191.40     11.88 o 
  -3 -10   5      706.73      693.71     17.09 o 
  -2 -10   5      337.08      352.73     12.02 o 
  -1 -10   5      150.43      141.12      8.78 o 
   0 -10   5        1.84        1.10      6.11 o 
   1 -10   5      501.65      491.52     14.06 o 
   2 -10   5      516.95      529.44     14.75 o 
   3 -10   5      709.77      694.09     23.82 o 
   4 -10   5      582.60      605.72     15.96 o 
   5 -10   5      237.12      260.91     11.41 o 
   6 -10   5       50.95       54.38      8.32 o 
   7 -10   5      108.23      102.16      9.60 o 
  -5  -9   5      470.45      492.48     48.56 o 
  -4  -9   5      572.82      588.89     19.18 o 
  -3  -9   5      442.59      443.43     12.39 o 
  -2  -9   5       66.54       65.48      6.82 o 
  -1  -9   5        2.68        0.68      5.52 o 
   0  -9   5      632.82      660.79     14.76 o 
   1  -9   5      836.00      799.31     16.26 o 
   2  -9   5      742.01      738.12     23.55 o 
   3  -9   5      669.88      673.16     37.97 o 
   4  -9   5      337.24      349.66     11.64 o 
   5  -9   5       14.56       14.84      6.58 o 
   6  -9   5      280.17      279.80     11.38 o 
   7  -9   5       27.76       19.29      7.51 o 
   8  -9   5       95.87      103.58     10.34 o 
  -6  -8   5      529.84      520.70      9.66 o 
  -5  -8   5      429.26      448.70     12.03 o 
  -4  -8   5      229.07      220.09      8.78 o 
  -3  -8   5      404.05      384.39     10.68 o 
  -2  -8   5      435.29      403.15     10.88 o 
  -1  -8   5      136.54      125.96      7.41 o 
   0  -8   5     1105.65     1068.00     13.94 o 
   1  -8   5      829.67      844.18     22.72 o 
   2  -8   5      528.46      517.67     19.61 o 
   3  -8   5      141.37      148.74     13.14 o 
   4  -8   5        1.59        1.76      5.44 o 
   5  -8   5      630.48      632.05     29.00 o 
   6  -8   5       49.36       39.61      7.18 o 
   7  -8   5      242.51      252.34     11.49 o 
   8  -8   5      337.39      338.04     25.46 o 
   9  -8   5       18.95       27.38     10.62 o 
  -7  -7   5      217.75      212.96     10.55 o 
  -6  -7   5      363.46      374.82      8.20 o 
  -5  -7   5      254.54      229.60      6.53 o 
  -4  -7   5       15.19       16.92      3.13 o 
  -3  -7   5       60.98       68.75      8.10 o 
  -2  -7   5      722.09      731.33     18.51 o 
  -1  -7   5      329.12      317.73      7.68 o 
   0  -7   5     1132.14     1119.24     13.49 o 
   1  -7   5      239.81      239.56      7.80 o 
   2  -7   5      254.44      254.04     12.03 o 
   4  -7   5        1.12       -0.10      5.09 o 
   5  -7   5      399.90      367.83     11.90 o 
   6  -7   5      210.42      211.92      9.83 o 
   7  -7   5      196.64      199.34     10.21 o 
   8  -7   5       47.29       42.97      8.32 o 
   9  -7   5        4.22        6.71      9.78 o 
  -8  -6   5      123.10      138.60     21.66 o 
  -7  -6   5      157.03      165.86     12.15 o 
  -6  -6   5       68.06       55.91      2.87 o 
  -5  -6   5       27.49       23.69      2.67 o 
  -4  -6   5      170.96      166.97      4.56 o 
  -3  -6   5      303.63      298.91      7.07 o 
  -2  -6   5      941.50      932.82     15.56 o 
  -1  -6   5      336.61      326.81      7.17 o 
   0  -6   5      646.24      652.83     10.60 o 
   1  -6   5       74.74       69.53      3.42 o 
   2  -6   5      350.50      325.87      6.13 o 
   3  -6   5      217.44      223.45      7.88 o 
   4  -6   5      245.60      257.38     16.79 o 
   5  -6   5      862.73      852.30     14.64 o 
   6  -6   5        4.26        4.67      5.86 o 
   7  -6   5       23.43       15.52      6.87 o 
   8  -6   5      107.45      107.61     10.62 o 
   9  -6   5       61.47       55.40      7.31 o 
  -9  -5   5       44.94       45.79      7.04 o 
  -8  -5   5        0.12        4.14      6.24 o 
  -7  -5   5       20.53       14.52      1.84 o 
  -6  -5   5      219.74      204.96      4.72 o 
  -5  -5   5       61.77       61.57      2.67 o 
  -4  -5   5      322.36      319.10      4.87 o 
  -3  -5   5      896.77      889.88      6.96 o 
  -2  -5   5        3.36        3.21      1.42 o 
  -1  -5   5      196.99      199.41      5.05 o 
   0  -5   5      110.29      135.01      2.82 o 
   1  -5   5      255.66      236.03      5.92 o 
   2  -5   5      164.99      151.06      4.17 o 
   3  -5   5      536.09      565.97     16.54 o 
   4  -5   5       38.47       45.21      4.32 o 
   5  -5   5      225.71      212.63      8.68 o 
   6  -5   5      263.78      266.47     18.04 o 
   7  -5   5       23.40       17.71      6.51 o 
   8  -5   5       77.80       79.74      7.80 o 
   9  -5   5        0.37        1.68      9.50 o 
  -9  -4   5       93.62       81.52     17.19 o 
  -8  -4   5        9.90        4.18      5.89 o 
  -7  -4   5        1.18        0.94      1.14 o 
  -6  -4   5       86.53       69.74      2.98 o 
  -5  -4   5       96.31       94.54      3.80 o 
  -4  -4   5       74.23       61.00      3.27 o 
  -3  -4   5      216.88      229.59      4.07 o 
  -2  -4   5       20.50       31.32      2.54 o 
  -1  -4   5      188.34      207.00      4.56 o 
   0  -4   5        7.74       11.72      2.89 o 
   1  -4   5       94.74       84.97      3.77 o 
   2  -4   5      318.08      320.96      6.12 o 
   3  -4   5       14.50       16.11      3.44 o 
   4  -4   5      351.97      360.17      7.51 o 
   5  -4   5       28.04       27.44      3.93 o 
   6  -4   5       66.02       65.19      7.70 o 
   7  -4   5       79.32       74.62     10.34 o 
   8  -4   5       87.52       91.11     11.46 o 
   9  -4   5        3.19       -2.51      8.66 o 
 -10  -3   5        7.47        6.94      6.80 o 
  -9  -3   5        0.97       -4.27      6.60 o 
  -8  -3   5        2.84        5.45      3.72 o 
  -7  -3   5        4.48        3.23      1.88 o 
  -6  -3   5      172.41      169.04      4.79 o 
  -5  -3   5       34.05       38.64      3.16 o 
  -4  -3   5       30.49       32.97      4.62 o 
  -3  -3   5      222.18      226.95      3.62 o 
  -2  -3   5      724.14      758.87      5.25 o 
  -1  -3   5      251.09      235.14      4.29 o 
   0  -3   5     1540.36     1552.32     18.10 o 
   1  -3   5      118.34      105.43      3.30 o 
   2  -3   5      175.91      195.83      4.45 o 
   3  -3   5      213.03      208.26      5.30 o 
   4  -3   5      235.36      229.69     10.35 o 
   5  -3   5      101.86      116.83      4.63 o 
   6  -3   5        3.06        7.10      4.77 o 
   7  -3   5        0.17       -0.28      8.94 o 
   8  -3   5        4.98        0.84      9.50 o 
   9  -3   5       90.19       88.47      8.59 o 
 -10  -2   5        0.31       -3.63      9.22 o 
  -9  -2   5       19.12       15.93     10.06 o 
  -8  -2   5        6.09        3.35      7.54 o 
  -7  -2   5        5.18       10.38      3.26 o 
  -6  -2   5       44.52       37.00      3.39 o 
  -5  -2   5       38.72       48.78      3.02 o 
  -4  -2   5        1.83        4.90      1.90 o 
  -3  -2   5       11.57        8.00      0.95 o 
  -2  -2   5      201.05      222.97      2.63 o 
  -1  -2   5        1.17        3.72      1.59 o 
   0  -2   5      189.60      199.01      3.42 o 
   1  -2   5        0.15        2.19      1.66 o 
   2  -2   5      156.59      166.57      3.62 o 
   3  -2   5       15.24        8.85      2.42 o 
   4  -2   5       12.86       16.17      3.03 o 
   5  -2   5        0.08        1.11      2.81 o 
   6  -2   5       17.28       16.99      5.57 o 
   7  -2   5       14.03        9.97      5.13 o 
   8  -2   5      109.06       87.92      8.10 o 
   9  -2   5      107.47       88.60     12.86 o 
 -10  -1   5       29.49       25.71     10.06 o 
  -9  -1   5        1.59        3.92      5.63 o 
  -8  -1   5      291.18      273.99      8.81 o 
  -7  -1   5        1.59        4.23      4.48 o 
  -6  -1   5       36.77       34.33      2.70 o 
  -5  -1   5        0.17        1.12      2.37 o 
  -4  -1   5      382.60      391.32      8.12 o 
  -3  -1   5       16.26       18.06      1.38 o 
  -2  -1   5      389.83      399.83      3.96 o 
  -1  -1   5      977.72     1028.32      5.76 o 
   0  -1   5       96.90       99.30      3.08 o 
   1  -1   5        5.90        3.31      2.00 o 
   2  -1   5       41.25       41.29      2.84 o 
   3  -1   5       78.53       68.29      3.00 o 
   4  -1   5       21.12       19.52      2.94 o 
   5  -1   5      209.17      219.05      6.16 o 
   6  -1   5       33.72       31.78      3.95 o 
   7  -1   5       29.94       32.71      5.21 o 
   8  -1   5       34.02       21.04      6.68 o 
   9  -1   5       24.10       34.93     11.46 o 
 -11   0   5       21.13       15.47      7.11 o 
 -10   0   5       29.49       32.42      6.82 o 
  -9   0   5       93.11       90.94      7.39 o 
  -8   0   5      264.20      268.20     10.77 o 
  -7   0   5      125.46      121.11      2.63 o 
  -6   0   5        8.65       10.00      1.31 o 
  -5   0   5      488.01      500.32     13.45 o 
  -4   0   5      271.71      268.45      5.88 o 
  -3   0   5      760.53      750.91      7.76 o 
  -2   0   5      842.58      848.47      6.58 o 
  -1   0   5      602.92      675.28      5.62 o 
   0   0   5        9.25        8.72      2.26 o 
   1   0   5      530.56      557.57      5.23 o 
   2   0   5      756.00      757.96      7.46 o 
   3   0   5      602.90      606.45      8.56 o 
   4   0   5      707.41      713.08      8.73 o 
   5   0   5        5.21       11.39      3.35 o 
   6   0   5       25.47       24.85      4.07 o 
   7   0   5       22.94       15.43      6.31 o 
   8   0   5      105.16      114.87      8.99 o 
 -11   1   5      168.24      166.75      9.46 o 
 -10   1   5       49.18       49.07      6.76 o 
  -9   1   5       15.86       14.25      5.84 o 
  -8   1   5       46.18       42.46      2.89 o 
  -7   1   5      517.70      484.67     10.16 o 
  -6   1   5       78.82       84.41      7.55 o 
  -5   1   5      663.72      674.57     12.34 o 
  -4   1   5     1932.05     1976.11     13.66 o 
  -3   1   5      177.10      154.23      2.99 o 
  -2   1   5      346.45      375.55      5.03 o 
  -1   1   5       41.59       42.08      2.24 o 
   0   1   5      603.00      582.73      5.68 o 
   1   1   5      724.29      721.33      8.02 o 
   2   1   5     1969.12     1953.20     12.93 o 
   3   1   5      116.51      101.95      2.42 o 
   4   1   5        9.54        9.91      1.85 o 
   5   1   5       67.43       59.69      3.20 o 
   6   1   5      359.81      347.60     11.67 o 
   7   1   5      466.47      435.90     13.31 o 
   8   1   5       95.02       77.56      9.06 o 
 -11   2   5      107.86      101.47     10.90 o 
 -10   2   5        2.01       -0.38      5.96 o 
  -9   2   5        3.66        2.95      5.57 o 
  -8   2   5      138.15      120.69      7.02 o 
  -7   2   5      467.78      460.89     10.50 o 
  -6   2   5      975.95      952.45     12.54 o 
  -5   2   5     1019.52     1061.47      8.35 o 
  -4   2   5      322.91      308.21      5.53 o 
  -3   2   5       11.32       12.12      1.53 o 
  -2   2   5      123.57      129.01      4.89 o 
  -1   2   5     1126.32     1123.86      8.77 o 
   0   2   5      129.65      145.30      3.04 o 
   1   2   5      795.49      731.22     12.17 o 
   2   2   5       20.00       22.42      2.79 o 
   3   2   5      195.32      192.33      5.57 o 
   4   2   5       18.37       11.73      3.87 o 
   5   2   5      540.22      550.30      9.94 o 
   6   2   5       22.11       20.64      5.25 o 
   7   2   5      196.10      222.14      8.22 o 
 -10   3   5        7.57        2.51      8.10 o 
  -9   3   5      329.76      323.97     14.55 o 
  -8   3   5      124.67      117.41     10.34 o 
  -7   3   5      832.94      814.06     15.29 o 
  -6   3   5      182.67      179.53     10.07 o 
  -5   3   5       23.56       25.43      7.26 o 
  -4   3   5        6.93        9.99      2.59 o 
  -3   3   5      554.43      568.29     12.47 o 
  -2   3   5      607.04      600.80      9.81 o 
  -1   3   5      863.88      861.46      6.64 o 
   0   3   5     1433.61     1433.94     13.65 o 
   1   3   5      907.69      908.17     14.39 o 
   2   3   5      289.16      293.53      5.69 o 
   3   3   5       10.16        7.84      3.51 o 
   4   3   5       57.36       69.04      5.87 o 
   5   3   5      156.63      155.24      7.27 o 
   6   3   5      225.97      231.56      7.97 o 
 -10   4   5      174.00      166.34     12.86 o 
  -9   4   5      862.02      825.62     23.27 o 
  -8   4   5      454.63      461.82     18.47 o 
  -7   4   5     1008.22     1005.54     21.61 o 
  -6   4   5      321.35      327.65     14.27 o 
  -5   4   5        9.33       18.02      5.17 o 
  -4   4   5     1762.93     1789.35     21.51 o 
  -3   4   5      559.61      569.56      8.85 o 
  -2   4   5     4044.15     4066.82     27.09 o 
  -1   4   5      813.99      799.75     11.29 o 
   0   4   5      313.20      303.94     15.53 o 
   1   4   5       39.27       38.72      6.22 o 
   2   4   5     1143.18     1181.81     12.42 o 
   3   4   5      334.84      332.35      7.21 o 
   4   4   5      311.44      321.61      7.95 o 
   5   4   5      320.98      329.47      8.85 o 
 -10   5   5      828.80      802.87     25.22 o 
  -9   5   5      859.24      869.24     25.51 o 
  -8   5   5      248.58      249.42     10.11 o 
  -7   5   5      287.05      288.40     14.55 o 
  -6   5   5      627.95      612.42     20.17 o 
  -5   5   5     1302.59     1307.11     31.05 o 
  -4   5   5     1893.98     1964.31     21.60 o 
  -3   5   5     1414.25     1494.35     48.23 o 
  -2   5   5     2822.69     2968.55     32.29 o 
  -1   5   5        0.44       15.97      8.10 o 
   0   5   5        6.24       -0.56      8.94 o 
   1   5   5     1075.17     1040.96     25.40 o 
   2   5   5      637.25      625.27     29.69 o 
   3   5   5     1743.58     1762.78     26.30 o 
   4   5   5     1324.51     1316.94     26.11 o 
  -9   6   5      255.10      235.74     17.34 o 
  -8   6   5        1.49       12.57      8.38 o 
  -7   6   5      584.08      590.60     21.00 o 
  -6   6   5      839.76      855.63     25.23 o 
  -5   6   5     2432.71     2492.43     41.77 o 
  -4   6   5     2485.61     2436.94     52.37 o 
  -3   6   5     1195.32     1160.28     29.77 o 
  -2   6   5      537.73      509.49     14.15 o 
  -1   6   5      999.05      985.32     19.17 o 
   0   6   5      711.29      684.80     22.98 o 
   1   6   5     1661.47     1589.08     30.93 o 
   2   6   5     2403.14     2369.24     32.85 o 
   3   6   5      728.60      719.14     18.54 o 
  -8   7   5      637.21      679.37     23.52 o 
  -7   7   5      585.78      559.45     22.40 o 
  -6   7   5     1425.89     1516.69     35.12 o 
  -5   7   5     1478.31     1514.32     35.13 o 
  -4   7   5      307.01      280.56     17.06 o 
  -3   7   5        0.61       -1.12     10.06 o 
  -2   7   5      674.26      622.72     24.09 o 
  -1   7   5      836.52      790.14     28.31 o 
   0   7   5     1504.20     1536.17     25.79 o 
   1   7   5     1498.41     1397.27     24.81 o 
  -5   8   5      222.71      238.23     16.78 o 
  -4   8   5       73.00       59.80     12.58 o 
  -3   8   5      580.77      579.01     24.08 o 
  -1 -11   6      474.39      470.57     14.54 o 
   0 -11   6      199.78      212.57     10.85 o 
   1 -11   6       69.72       58.13     11.18 o 
   2 -11   6      160.23      150.40     15.38 o 
   3 -11   6      821.76      789.56     31.11 o 
   4 -11   6      689.00      651.16     19.89 o 
   5 -11   6      286.80      298.88     12.20 o 
   6 -11   6      508.52      525.68     15.57 o 
  -3 -10   6     1758.14     1672.88     93.37 o 
  -2 -10   6      829.96      813.09     16.94 o 
  -1 -10   6     1252.39     1231.01     20.45 o 
   0 -10   6      359.22      353.89     11.97 o 
   1 -10   6      251.05      220.94     15.38 o 
   2 -10   6      878.47      878.32     16.07 o 
   3 -10   6     1065.96     1017.95     25.26 o 
   4 -10   6      893.94      916.26     17.81 o 
   5 -10   6      624.53      680.67     15.95 o 
   6 -10   6      329.12      324.39     12.73 o 
   7 -10   6       82.97       88.64      9.23 o 
  -5  -9   6     1527.57     1567.53     31.47 o 
  -4  -9   6     1533.96     1524.98     21.25 o 
  -3  -9   6     1315.14     1303.92     19.66 o 
  -2  -9   6     1628.26     1614.72     21.48 o 
  -1  -9   6      980.10      959.66     17.05 o 
   0  -9   6     1074.28     1036.68     26.11 o 
   1  -9   6      991.75      948.52     25.82 o 
   2  -9   6     2191.22     2093.35     37.80 o 
   3  -9   6     2774.21     2735.17     47.37 o 
   4  -9   6     2246.91     2220.88     66.29 o 
   5  -9   6      608.21      598.03     20.87 o 
   6  -9   6       56.81       51.77      8.10 o 
   7  -9   6      136.54      110.25      9.31 o 
   8  -9   6      204.58      196.80     11.43 o 
  -6  -8   6     1949.52     1945.51     82.88 o 
  -5  -8   6     2642.77     2606.28     45.03 o 
  -4  -8   6     3188.47     3074.37     72.18 o 
  -3  -8   6     3611.94     3533.38     28.91 o 
  -2  -8   6       44.81       63.11      9.64 o 
  -1  -8   6      219.20      232.25      9.79 o 
   0  -8   6     4198.15     4078.59     32.36 o 
   1  -8   6     2080.68     1927.91     63.78 o 
   2  -8   6     3197.21     3191.34     44.54 o 
   3  -8   6     1657.47     1746.41     35.48 o 
   4  -8   6        0.30        7.22      5.42 o 
   5  -8   6      530.31      487.42     12.53 o 
   6  -8   6      478.16      445.55     12.90 o 
   7  -8   6      676.19      637.92     24.09 o 
   8  -8   6      754.21      764.65     18.49 o 
  -7  -7   6     2883.58     2909.66     31.32 o 
  -6  -7   6     1348.07     1377.64     13.34 o 
  -5  -7   6     1331.29     1294.87     15.15 o 
  -4  -7   6      495.09      487.59      8.60 o 
  -3  -7   6      776.95      800.90     11.22 o 
  -2  -7   6     2053.77     2052.95     31.33 o 
  -1  -7   6     2347.70     2288.63     29.97 o 
   0  -7   6     3897.71     3756.07     21.68 o 
   1  -7   6     1764.43     1757.66     13.21 o 
   2  -7   6     1724.09     1773.51     19.54 o 
   3  -7   6        4.59       -8.66     12.01 o 
   4  -7   6      651.30      606.84     13.31 o 
   5  -7   6     1168.49     1178.24     31.74 o 
   6  -7   6     2187.26     2139.72     24.49 o 
   7  -7   6     1745.95     1762.99     38.13 o 
   8  -7   6      675.32      657.24     16.15 o 
   9  -7   6       95.30      107.32     11.74 o 
  -8  -6   6      710.63      751.71     16.87 o 
  -7  -6   6      565.57      574.86     14.31 o 
  -6  -6   6      493.00      481.53      4.85 o 
  -5  -6   6        4.31       11.33      3.33 o 
  -4  -6   6     1090.81     1067.42     11.02 o 
  -3  -6   6     5857.49     5666.26     76.53 o 
  -2  -6   6    10559.19    10628.22    124.20 o 
  -1  -6   6     8943.35     9106.57     45.45 o 
   0  -6   6     7481.10     7647.49     22.30 o 
   1  -6   6     1676.96     1696.82     13.40 o 
   2  -6   6      678.70      660.94      7.57 o 
   3  -6   6     1960.95     1927.18     27.84 o 
   4  -6   6     3496.01     3593.77     47.78 o 
   5  -6   6     1917.25     1980.35     21.59 o 
   6  -6   6      573.79      612.35     15.13 o 
   7  -6   6        0.76        4.29      6.87 o 
   8  -6   6      216.17      199.87     10.75 o 
   9  -6   6      316.17      284.19     16.50 o 
  -8  -5   6     2607.66     2658.35     62.93 o 
  -7  -5   6     1587.59     1561.55     19.12 o 
  -6  -5   6       25.96       26.06      3.63 o 
  -5  -5   6      847.56      797.38      6.08 o 
  -4  -5   6     6298.21     6371.12     22.63 o 
  -3  -5   6     8935.40     8409.28    221.66 o 
  -2  -5   6     4369.42     4149.79     41.12 o 
  -1  -5   6     1232.87     1203.82     15.30 o 
   0  -5   6       11.53        4.73      3.51 o 
   1  -5   6     1436.62     1457.51     16.21 o 
   2  -5   6     4524.32     4513.87     47.79 o 
   3  -5   6     4757.52     4783.96     68.82 o 
   4  -5   6     2570.47     2486.85     38.09 o 
   5  -5   6     2040.95     2109.42     16.68 o 
   6  -5   6      590.97      623.05     21.85 o 
   7  -5   6        7.78       18.55     17.46 o 
   8  -5   6      125.16      113.77     11.46 o 
   9  -5   6      521.59      504.16     20.16 o 
  -9  -4   6     1044.85     1057.94     19.48 o 
  -8  -4   6      481.45      488.34     23.93 o 
  -7  -4   6      101.33       86.67      4.11 o 
  -6  -4   6      121.53      118.45      4.84 o 
  -5  -4   6     3285.35     3353.19     22.65 o 
  -4  -4   6     4923.63     5045.18     43.47 o 
  -3  -4   6     4054.24     3934.26     19.90 o 
  -2  -4   6     6210.52     6285.66     34.35 o 
  -1  -4   6      532.12      529.06      5.68 o 
   0  -4   6       93.00       82.84      4.16 o 
   1  -4   6     6984.67     6850.41     38.10 o 
   2  -4   6     8660.13     8874.05     44.57 o 
   3  -4   6     6789.19     7034.47     37.14 o 
   4  -4   6     2575.29     2607.72     18.32 o 
   5  -4   6     1991.97     2044.66     17.52 o 
   6  -4   6      425.46      404.48     11.68 o 
   7  -4   6      587.50      580.33     13.85 o 
   8  -4   6      552.62      584.08     20.16 o 
   9  -4   6      341.11      355.27     18.18 o 
 -10  -3   6      696.84      695.09     16.78 o 
  -9  -3   6       56.43       52.84      7.45 o 
  -8  -3   6       76.92       77.05      5.38 o 
  -7  -3   6      850.38      831.27     23.44 o 
  -6  -3   6     7649.65     7858.23     48.54 o 
  -5  -3   6     7128.06     7146.46     38.37 o 
  -4  -3   6     5480.63     5672.93    145.56 o 
  -3  -3   6     5149.42     5148.74     46.14 o 
  -2  -3   6      742.80      852.49      8.37 o 
  -1  -3   6     1696.79     1700.91     11.24 o 
   0  -3   6     7402.27     7112.27     38.76 o 
   1  -3   6     5429.84     5271.56     28.43 o 
   2  -3   6     3988.17     3737.02     28.42 o 
   3  -3   6     4130.19     4113.71     22.38 o 
   4  -3   6        0.99        1.81      3.32 o 
   5  -3   6        6.08       18.16      5.27 o 
   6  -3   6     2136.44     2160.82     18.70 o 
   7  -3   6      353.88      355.07     16.23 o 
   8  -3   6      780.42      806.54     22.70 o 
   9  -3   6      457.78      473.84     23.23 o 
 -10  -2   6        0.09       -5.03      9.78 o 
  -9  -2   6       28.30       22.91      9.22 o 
  -8  -2   6     3718.18     3712.04     19.86 o 
  -7  -2   6     5162.70     5180.13     26.61 o 
  -6  -2   6     5424.68     5349.84     22.42 o 
  -5  -2   6     2724.94     2619.06     17.60 o 
  -4  -2   6      721.82      757.24     10.16 o 
  -3  -2   6        0.55        5.59      3.35 o 
  -2  -2   6     7768.96     7947.11     18.47 o 
  -1  -2   6    15191.42    15129.52     37.45 o 
   0  -2   6     7263.99     7107.25     31.65 o 
   1  -2   6     5679.30     5497.20     25.92 o 
   2  -2   6     4317.31     4498.85     17.09 o 
   3  -2   6        3.44        9.39      3.71 o 
   4  -2   6     2086.23     2113.92     18.64 o 
   5  -2   6     1277.12     1295.26     16.76 o 
   6  -2   6     2492.53     2502.46     33.46 o 
   7  -2   6      870.53      909.88     23.27 o 
   8  -2   6      606.89      597.93     14.85 o 
 -10  -1   6      618.55      581.30     13.79 o 
  -9  -1   6     4532.57     4469.48     44.10 o 
  -8  -1   6     7627.00     7491.14     45.46 o 
  -7  -1   6     1883.57     1824.25     11.29 o 
  -6  -1   6     4022.53     3917.99     27.07 o 
  -5  -1   6        4.11       11.25      2.74 o 
  -4  -1   6     1459.67     1490.95      6.94 o 
  -3  -1   6    12672.35    12577.73     37.10 o 
  -2  -1   6    13232.42    12812.05     41.27 o 
  -1  -1   6     8476.57     8234.69     41.18 o 
   0  -1   6     4453.73     4439.38     21.87 o 
   1  -1   6     1042.81      993.03      9.34 o 
   2  -1   6      835.41      814.82     10.25 o 
   3  -1   6     5975.71     5919.76     37.22 o 
   4  -1   6     4751.29     4652.29     19.94 o 
   5  -1   6     3355.82     3280.41     19.91 o 
   6  -1   6     2692.52     2710.80     20.16 o 
   7  -1   6      680.53      645.08     15.22 o 
   8  -1   6        1.79        7.73      7.28 o 
 -10   0   6     1412.00     1444.53     20.57 o 
  -9   0   6     1525.64     1584.43     20.04 o 
  -8   0   6     2263.88     2328.41     22.43 o 
  -7   0   6      181.79      181.21     11.19 o 
  -6   0   6      504.91      487.95      7.27 o 
  -5   0   6     3628.04     3649.82     19.16 o 
  -4   0   6    12910.66    12787.86     61.83 o 
  -3   0   6    14831.77    14734.73    124.78 o 
  -2   0   6    11181.10    11106.40     35.62 o 
  -1   0   6    11009.54    11110.34     38.23 o 
   0   0   6       76.19       69.28      2.76 o 
   1   0   6     1026.77      996.54     11.20 o 
   2   0   6     6306.44     6271.17     40.47 o 
   3   0   6     5539.82     5350.31     33.77 o 
   4   0   6     3299.12     3394.59     17.37 o 
   5   0   6     1539.42     1565.62     20.57 o 
   6   0   6       53.72       59.45      8.04 o 
   7   0   6      138.63      120.15      8.73 o 
 -10   1   6     1308.16     1327.77     21.06 o 
  -9   1   6     1827.40     1832.37     22.00 o 
  -8   1   6      326.77      356.44      5.41 o 
  -7   1   6       96.45      113.47      6.09 o 
  -6   1   6     2242.05     2299.48     21.47 o 
  -5   1   6     8863.13     8830.27     48.84 o 
  -4   1   6     6973.32     6711.23     41.83 o 
  -3   1   6     5118.61     5070.05     44.32 o 
  -2   1   6     2427.42     2343.76     12.52 o 
  -1   1   6      314.79      312.13      4.68 o 
   0   1   6     1137.45     1192.29      8.75 o 
   1   1   6     2196.58     2120.17     18.98 o 
   2   1   6     2831.61     2799.60     17.36 o 
   3   1   6     2368.42     2323.95     22.57 o 
   4   1   6     1382.34     1359.98     18.88 o 
   5   1   6       99.54      103.01      8.47 o 
   6   1   6       63.19       69.64      8.11 o 
   7   1   6      422.47      437.00     13.83 o 
 -10   2   6      578.05      582.52     14.35 o 
  -9   2   6      238.42      228.51      9.24 o 
  -8   2   6       27.03       35.95      8.94 o 
  -7   2   6      264.38      279.63      7.38 o 
  -6   2   6     1155.03     1131.95     19.39 o 
  -5   2   6     1930.02     1920.48     29.34 o 
  -4   2   6     2951.53     2966.45     24.45 o 
  -3   2   6      679.28      661.46      8.70 o 
  -2   2   6       28.75       29.87      2.80 o 
  -1   2   6     1416.50     1415.38      9.74 o 
   0   2   6     6018.21     5997.26     20.36 o 
   1   2   6     6300.89     6324.04     35.76 o 
   2   2   6     4404.15     4487.26     18.82 o 
   3   2   6     1853.05     1847.76     14.24 o 
   4   2   6      124.69      131.85     11.51 o 
   5   2   6      180.05      190.30      8.21 o 
   6   2   6      580.87      586.93     11.26 o 
 -10   3   6       38.08       48.03      7.21 o 
  -9   3   6       87.05       95.73     13.55 o 
  -8   3   6     2857.36     2860.52     73.22 o 
  -7   3   6     4631.97     4613.07     53.19 o 
  -6   3   6     6905.31     6827.41    107.35 o 
  -5   3   6     2491.44     2400.86     15.64 o 
  -4   3   6      173.16      175.73      7.50 o 
  -3   3   6      221.13      216.88      9.23 o 
  -2   3   6     4296.61     4280.72     20.30 o 
  -1   3   6     5489.85     5456.99     42.36 o 
   0   3   6     4387.03     4365.58     36.80 o 
   1   3   6     1743.34     1689.01     20.21 o 
   2   3   6      234.54      215.52      4.55 o 
   3   3   6        1.07        4.10      4.47 o 
   4   3   6      390.86      399.52      8.33 o 
   5   3   6      852.65      868.99     37.56 o 
  -9   4   6     2375.12     2345.85     26.59 o 
  -8   4   6     4950.13     4890.50     28.41 o 
  -7   4   6     2728.61     2776.59     37.02 o 
  -6   4   6     1070.33     1003.92     13.81 o 
  -5   4   6       22.88       21.86      2.63 o 
  -4   4   6      176.00      203.81      9.37 o 
  -3   4   6     3345.54     3458.62     27.27 o 
  -2   4   6     7225.45     7468.83     32.56 o 
  -1   4   6     3513.91     3498.31     30.40 o 
   0   4   6     2662.85     2609.13     26.06 o 
   1   4   6      514.28      496.01     18.20 o 
   2   4   6       47.11       46.47      6.91 o 
   3   4   6     1539.46     1538.62     23.05 o 
   4   4   6     2038.78     2072.37     27.76 o 
  -9   5   6     2402.29     2387.57     41.01 o 
  -8   5   6     1668.58     1713.21     17.92 o 
  -7   5   6      155.47      151.24     12.30 o 
  -6   5   6      143.90      155.09     28.23 o 
  -5   5   6     1058.32     1000.37      9.89 o 
  -4   5   6     4737.78     4594.52     33.25 o 
  -3   5   6     5927.65     5765.80     28.80 o 
  -2   5   6     4449.12     4282.35     46.40 o 
  -1   5   6      913.11      895.51     23.28 o 
   0   5   6      365.10      328.43     11.65 o 
   1   5   6      414.79      411.99     13.36 o 
   2   5   6     1959.48     1902.75     26.47 o 
   3   5   6     1824.91     1874.30     40.22 o 
  -8   6   6        9.86       49.73      9.78 o 
  -7   6   6       34.65      143.90     13.13 o 
  -6   6   6      692.24      675.97     23.53 o 
  -5   6   6     2495.60     2466.12     42.88 o 
  -4   6   6     2126.02     2145.25     40.57 o 
  -3   6   6     1060.22     1037.26     29.18 o 
  -2   6   6      581.78      575.81     15.23 o 
  -1   6   6       16.30        3.63      9.78 o 
   0   6   6      388.78      371.86     28.12 o 
   1   6   6     1574.59     1584.08     63.09 o 
  -6   7   6     1981.33     2137.88     42.49 o 
  -5   7   6     1133.50     1120.00     31.70 o 
  -4   7   6      458.76      467.09     22.11 o 
  -3   7   6      292.06      290.60     17.62 o 
  -2   7   6        0.52        1.12      9.78 o 
  -1 -11   7      507.54      522.87     21.55 o 
   0 -11   7      312.13      321.39     18.46 o 
   1 -11   7      391.02      382.73     11.33 o 
   2 -11   7       30.91       27.20      6.57 o 
   3 -11   7      118.48       99.44      7.64 o 
   4 -11   7      142.06      129.05      8.84 o 
   5 -11   7      254.42      260.34     11.28 o 
  -3 -10   7      542.35      534.99     21.00 o 
  -2 -10   7      372.21      361.21     17.63 o 
  -1 -10   7      685.09      667.30     22.69 o 
   0 -10   7      249.44      236.32     15.38 o 
   1 -10   7        8.58        4.19     10.62 o 
   2 -10   7       86.88       78.56      6.27 o 
   3 -10   7      249.51      233.05      9.46 o 
   4 -10   7      134.30      137.56      8.70 o 
   5 -10   7      203.19      212.04     10.42 o 
   6 -10   7      271.25      278.01     11.73 o 
  -5  -9   7      160.27      129.71     12.30 o 
  -4  -9   7      540.92      566.37     20.44 o 
  -3  -9   7      325.07      335.42     16.23 o 
  -2  -9   7      449.58      474.16     18.75 o 
  -1  -9   7      515.09      491.96     19.04 o 
   0  -9   7      176.10      168.91      6.25 o 
   1  -9   7        8.07        7.82     10.62 o 
   2  -9   7      548.14      514.74     20.44 o 
   3  -9   7      318.74      293.20     19.58 o 
   4  -9   7      619.04      612.16     26.05 o 
   5  -9   7      190.04      199.09      9.52 o 
   6  -9   7        0.59        1.39      6.77 o 
   7  -9   7       44.49       43.47      7.60 o 
  -6  -8   7      308.12      303.76     16.50 o 
  -5  -8   7      183.31      175.30     13.14 o 
  -4  -8   7      396.20      396.81     17.07 o 
  -3  -8   7      452.69      435.66      7.12 o 
  -2  -8   7        0.98        1.02      1.64 o 
  -1  -8   7       20.44       19.57      2.31 o 
   0  -8   7      690.33      677.56      9.41 o 
   1  -8   7      220.03      209.85     19.86 o 
   2  -8   7      496.71      507.98     19.88 o 
   3  -8   7      363.23      367.44     18.75 o 
   4  -8   7       54.00       58.31      6.52 o 
   5  -8   7      123.17      109.58      8.20 o 
   6  -8   7       99.91      103.92      8.38 o 
   7  -8   7       60.60       63.53     19.28 o 
   8  -8   7        1.11       -0.62      7.08 o 
  -7  -7   7      184.59      193.24     10.81 o 
  -6  -7   7       59.22       62.40      8.19 o 
  -5  -7   7      263.43      267.38     14.54 o 
  -4  -7   7      106.75       99.47      3.65 o 
  -3  -7   7       15.38       11.64      2.37 o 
  -2  -7   7        6.59        8.25      3.85 o 
  -1  -7   7      142.59      127.80      6.72 o 
   0  -7   7      177.82      169.96      5.73 o 
   1  -7   7      110.41      101.76      5.03 o 
   2  -7   7      529.71      530.64     13.03 o 
   3  -7   7       10.10        8.38     10.62 o 
   4  -7   7        0.01       -3.20      4.79 o 
   5  -7   7       37.67       33.35      5.96 o 
   6  -7   7      190.52      191.27      9.65 o 
   7  -7   7      491.89      476.99     31.63 o 
   8  -7   7      179.58      173.90     17.89 o 
  -8  -6   7       23.87       30.59      6.91 o 
  -7  -6   7      138.12      124.06      8.79 o 
  -6  -6   7       80.97       93.92      8.24 o 
  -5  -6   7       90.31       81.86      3.24 o 
  -4  -6   7       23.31       25.71      7.26 o 
  -3  -6   7        3.79        7.26      6.71 o 
  -2  -6   7      342.32      329.68     20.43 o 
  -1  -6   7      518.80      530.80     10.63 o 
   0  -6   7      385.50      370.98     11.48 o 
   1  -6   7      326.65      355.17     12.40 o 
   2  -6   7        5.82        8.87      3.79 o 
   3  -6   7        1.02        1.12     10.34 o 
   4  -6   7      138.69      130.12      7.17 o 
   5  -6   7       93.42       89.09      6.69 o 
   6  -6   7        0.45        3.63     12.01 o 
   7  -6   7       16.91       10.34     12.29 o 
   8  -6   7        4.31        4.47      7.70 o 
  -8  -5   7       41.76       37.52      7.52 o 
  -7  -5   7      139.57      113.85      8.11 o 
  -6  -5   7       42.31       30.19      5.84 o 
  -5  -5   7       43.83       27.69      5.01 o 
  -4  -5   7      219.78      193.89      6.71 o 
  -3  -5   7      173.46      179.38      3.97 o 
  -2  -5   7        0.76        4.90      2.20 o 
  -1  -5   7      360.81      352.61      6.06 o 
   0  -5   7      116.96      102.24      4.04 o 
   1  -5   7      106.06       98.16      4.59 o 
   2  -5   7        0.06        1.48      2.61 o 
   3  -5   7       57.13       52.03      4.06 o 
   4  -5   7       10.18        8.73      4.60 o 
   5  -5   7        6.95        4.95      4.88 o 
   6  -5   7      106.59      108.94      8.98 o 
   7  -5   7        8.70        4.24      7.50 o 
   8  -5   7        6.50        6.98     10.90 o 
  -9  -4   7       32.65       33.17      8.00 o 
  -8  -4   7        6.57       -1.67      6.30 o 
  -7  -4   7        0.25       -0.59      3.79 o 
  -6  -4   7       22.10       23.83      4.14 o 
  -5  -4   7       15.09       19.16      4.67 o 
  -4  -4   7       83.57       78.68      5.19 o 
  -3  -4   7       32.23       40.41      2.04 o 
  -2  -4   7        4.63        5.67      1.67 o 
  -1  -4   7       46.15       40.93      2.78 o 
   0  -4   7       83.38       67.28      2.49 o 
   1  -4   7        3.52        7.42      2.10 o 
   2  -4   7      580.25      585.51      6.95 o 
   3  -4   7       27.09       18.85      3.50 o 
   4  -4   7       49.86       55.65      3.95 o 
   5  -4   7       72.91       66.32      8.80 o 
   6  -4   7       27.37       25.28      6.80 o 
   7  -4   7       18.93       17.18      6.91 o 
   8  -4   7        6.69        6.71     10.62 o 
  -9  -3   7       26.31       12.31      6.51 o 
  -8  -3   7        7.90        5.45      5.73 o 
  -7  -3   7        7.88        9.45      3.82 o 
  -6  -3   7        6.73        6.95      1.46 o 
  -5  -3   7        5.33        7.64      4.41 o 
  -4  -3   7        3.20        4.39      1.72 o 
  -3  -3   7       59.04       59.93      5.01 o 
  -2  -3   7       40.41       37.29      2.60 o 
  -1  -3   7      115.74      127.60      3.15 o 
   0  -3   7      318.78      336.58      4.61 o 
   1  -3   7      160.95      159.70      3.46 o 
   2  -3   7      117.19      115.72      3.39 o 
   3  -3   7       21.19       18.93      2.99 o 
   4  -3   7        0.02       -1.34      3.06 o 
   5  -3   7        0.59       -1.31      4.08 o 
   6  -3   7       16.09       14.20      4.52 o 
   7  -3   7        5.96        9.50     10.34 o 
   8  -3   7       39.27       48.34     11.74 o 
 -10  -2   7        0.03        3.63     10.90 o 
  -9  -2   7       44.89       32.56      7.30 o 
  -8  -2   7       11.56        9.63      3.82 o 
  -7  -2   7        2.67        5.42      2.83 o 
  -6  -2   7      516.39      540.62      6.92 o 
  -5  -2   7        0.12        1.97      2.79 o 
  -4  -2   7      116.50      114.21      2.80 o 
  -3  -2   7       51.61       52.26      2.83 o 
  -2  -2   7       68.68       61.52      3.12 o 
  -1  -2   7      124.13      118.53      4.54 o 
   0  -2   7      743.87      734.17     10.13 o 
   1  -2   7      109.68      113.09      3.32 o 
   2  -2   7       76.68       76.32      2.85 o 
   3  -2   7       29.49       27.84      2.78 o 
   4  -2   7       58.47       63.09      4.02 o 
   5  -2   7       96.30       90.70      4.55 o 
   6  -2   7      291.78      270.55     13.99 o 
   7  -2   7      172.66      150.08      9.66 o 
   8  -2   7       12.26        2.79     10.06 o 
 -10  -1   7       48.68       51.13      6.62 o 
  -9  -1   7        0.54        1.79      5.27 o 
  -8  -1   7       83.59       79.40     13.55 o 
  -7  -1   7       95.02       89.55      2.73 o 
  -6  -1   7      605.08      591.96      7.93 o 
  -5  -1   7       52.45       47.16      1.94 o 
  -4  -1   7       24.07       24.26      2.52 o 
  -3  -1   7      141.05      139.02      5.92 o 
  -2  -1   7      637.20      670.06      8.70 o 
  -1  -1   7     1413.77     1437.11     10.79 o 
   0  -1   7      312.88      325.10      5.04 o 
   1  -1   7        8.55       13.89      2.31 o 
   2  -1   7       12.34       10.00      2.42 o 
   3  -1   7       59.67       57.14      2.99 o 
   4  -1   7       98.86      100.12      5.16 o 
   5  -1   7      159.58      160.09      5.51 o 
   6  -1   7        4.50        4.05      6.32 o 
   7  -1   7       57.84       49.16      8.18 o 
 -10   0   7       21.39       13.26      5.94 o 
  -9   0   7      393.21      384.63     11.03 o 
  -8   0   7       80.31       84.29      6.64 o 
  -7   0   7      106.94      103.18      5.98 o 
  -6   0   7       35.92       32.44      1.71 o 
  -5   0   7      390.51      398.96      6.19 o 
  -4   0   7       15.01       15.64      2.54 o 
  -3   0   7      568.85      575.83      9.02 o 
  -2   0   7      793.96      757.60     20.21 o 
  -1   0   7       23.49       24.76      2.03 o 
   0   0   7      535.70      517.69      5.91 o 
   1   0   7       20.56       20.01      3.62 o 
   2   0   7       72.57       77.14      4.74 o 
   3   0   7       21.85       24.65      2.76 o 
   4   0   7      436.20      444.49      6.68 o 
   5   0   7        1.97        0.00      6.60 o 
   6   0   7      112.48      104.23      9.09 o 
 -10   1   7      211.69      213.21      9.61 o 
  -9   1   7      278.89      273.32     11.05 o 
  -8   1   7      210.08      206.36      8.24 o 
  -7   1   7       65.63       64.63      3.29 o 
  -6   1   7       78.37       75.61      3.43 o 
  -5   1   7       19.89       22.68      1.83 o 
  -4   1   7      713.65      712.28     12.62 o 
  -3   1   7      357.09      358.50     13.86 o 
  -2   1   7      617.80      620.85      7.69 o 
  -1   1   7       49.84       52.32      2.85 o 
   0   1   7       70.04       77.96      3.39 o 
   1   1   7      471.75      492.50      7.71 o 
   2   1   7      857.41      848.86     11.10 o 
   3   1   7      686.36      667.88     26.62 o 
   4   1   7      177.00      179.47      8.98 o 
   5   1   7       10.08        8.94      6.62 o 
   6   1   7       11.16        6.98      6.82 o 
 -10   2   7      293.71      307.35     11.31 o 
  -9   2   7      163.66      152.07     23.48 o 
  -8   2   7        5.88        2.70      5.03 o 
  -7   2   7      366.77      367.85      7.48 o 
  -6   2   7      678.95      722.18     17.37 o 
  -5   2   7     1737.14     1749.54     13.55 o 
  -4   2   7      665.91      663.23      7.02 o 
  -3   2   7      528.64      536.82      6.58 o 
  -2   2   7        0.27        1.54      2.37 o 
  -1   2   7      141.65      152.86      4.28 o 
   0   2   7      201.24      206.39      5.59 o 
   1   2   7      483.35      486.59     21.14 o 
   2   2   7      144.73      142.29      3.69 o 
   3   2   7      311.00      313.02      6.39 o 
   4   2   7      100.53      103.89      7.53 o 
   5   2   7        7.89        1.52      7.67 o 
  -9   3   7       80.51       73.84      9.64 o 
  -8   3   7      243.53      259.74      7.12 o 
  -7   3   7     1794.54     1846.34     28.43 o 
  -6   3   7      581.77      641.11     18.77 o 
  -5   3   7     1970.59     1953.89     29.63 o 
  -4   3   7      870.82      859.62     10.82 o 
  -3   3   7        1.16        1.08      2.52 o 
  -2   3   7      513.18      536.51      9.52 o 
  -1   3   7      433.21      448.31      6.02 o 
   0   3   7     2938.98     2938.77     94.38 o 
   1   3   7      899.76      906.64     16.35 o 
   2   3   7      744.18      749.47     15.95 o 
   3   3   7       10.06        7.59      5.97 o 
   4   3   7      409.09      420.76     22.25 o 
  -9   4   7      328.92      327.48     11.34 o 
  -8   4   7     1108.13     1175.95     14.52 o 
  -7   4   7     1213.30     1216.11     26.67 o 
  -6   4   7     1084.26     1156.83     16.42 o 
  -5   4   7      438.94      437.00     10.66 o 
  -4   4   7      389.84      390.86     10.91 o 
  -3   4   7      783.55      741.23      8.68 o 
  -2   4   7     2318.16     2276.75     18.11 o 
  -1   4   7     1256.99     1163.38     40.87 o 
   0   4   7     2567.88     2607.91     31.48 o 
   1   4   7       53.32       50.53      7.31 o 
   2   4   7       15.62       23.46      7.39 o 
   3   4   7      172.38      167.25      9.97 o 
  -8   5   7      823.12      898.70     24.10 o 
  -7   5   7      905.12      898.50     25.23 o 
  -6   5   7        6.74        6.98      8.66 o 
  -5   5   7      190.63      185.93     13.70 o 
  -4   5   7      340.70      330.68     17.90 o 
  -3   5   7     1455.79     1418.43     17.31 o 
  -2   5   7     1371.91     1324.70     58.29 o 
  -1   5   7      953.47      902.44     27.62 o 
   0   5   7      265.63      228.68     10.35 o 
   1   5   7      275.87      276.63     12.73 o 
  -6   6   7      357.43      382.42     19.02 o 
  -5   6   7      581.77      628.30     23.80 o 
  -4   6   7     1175.97     1220.96     32.55 o 
  -3   6   7     1686.85     1702.92     38.24 o 
  -2   6   7      784.96      720.62     26.06 o 
  -1   6   7       35.73       47.36      7.82 o 
   0 -11   8      862.64      874.47     28.03 o 
   1 -11   8     1479.57     1386.38     34.84 o 
   2 -11   8      306.90      310.19     20.70 o 
   3 -11   8       24.89        7.82     11.46 o 
   4 -11   8      270.61      258.69     20.97 o 
  -3 -10   8     1795.10     1775.72     36.56 o 
  -2 -10   8     1419.73     1409.50     32.86 o 
  -1 -10   8     1985.05     2011.55     39.13 o 
   0 -10   8     1444.05     1501.51     34.56 o 
   1 -10   8      937.76      931.57     28.60 o 
   2 -10   8       68.45       31.86     10.62 o 
   3 -10   8       48.68       32.61      5.42 o 
   4 -10   8      228.16      214.31     13.56 o 
   5 -10   8      567.49      549.83     19.18 o 
  -4  -9   8      882.91      893.38     25.51 o 
  -3  -9   8     1214.25     1221.94     29.47 o 
  -2  -9   8     2415.43     2322.24     39.49 o 
  -1  -9   8     2269.91     2118.64     38.07 o 
   0  -9   8      115.45      106.77      3.75 o 
   1  -9   8        0.30        3.46      4.19 o 
   2  -9   8     1466.80     1443.17     33.73 o 
   3  -9   8      813.08      752.11     26.91 o 
   4  -9   8     1738.97     1726.65     20.83 o 
   5  -9   8      697.06      714.53     15.23 o 
   6  -9   8        1.78        2.04      6.29 o 
  -6  -8   8      737.57      743.50     24.09 o 
  -5  -8   8     1499.66     1472.39     32.03 o 
  -4  -8   8     1377.33     1367.25     30.62 o 
  -3  -8   8     1365.25     1410.75     30.06 o 
  -2  -8   8      216.54      212.45      8.52 o 
  -1  -8   8      767.55      683.34     44.85 o 
   0  -8   8     2686.34     2685.25     41.84 o 
   1  -8   8     2197.34     2090.40     14.59 o 
   2  -8   8     2977.45     2962.73     20.73 o 
   3  -8   8     1564.58     1624.10     35.72 o 
   4  -8   8      724.55      797.92     14.46 o 
   5  -8   8       55.36       62.44      7.36 o 
   6  -8   8        0.18        4.06      6.25 o 
   7  -8   8       15.41       11.18     12.85 o 
  -7  -7   8     1502.90     1516.48     43.96 o 
  -6  -7   8     1641.76     1682.39     33.74 o 
  -5  -7   8     2279.24     2345.83     37.78 o 
  -4  -7   8     1516.14     1542.81     30.37 o 
  -3  -7   8      470.13      504.22     18.20 o 
  -2  -7   8       14.11        9.37      4.89 o 
  -1  -7   8      885.26      882.05     13.18 o 
   0  -7   8     1674.26     1669.21     15.10 o 
   1  -7   8     2376.21     2409.59     24.43 o 
   2  -7   8     2669.83     2782.00     43.27 o 
   3  -7   8      922.11      929.75     27.21 o 
   4  -7   8        0.05       -3.07     12.29 o 
   5  -7   8      224.64      213.37     17.34 o 
   6  -7   8      873.33      858.46     28.60 o 
   7  -7   8      900.69      905.78     30.84 o 
  -7  -6   8     2054.38     2093.11     38.86 o 
  -6  -6   8     3997.74     4019.01     36.40 o 
  -5  -6   8     3830.88     3868.41     46.84 o 
  -4  -6   8     1338.22     1295.00     11.38 o 
  -3  -6   8       35.41       44.13      4.01 o 
  -2  -6   8     1863.97     1779.68     37.63 o 
  -1  -6   8     3808.51     3702.35     70.30 o 
   0  -6   8     5144.07     5188.36     28.30 o 
   1  -6   8     2381.56     2521.98     18.33 o 
   2  -6   8      689.44      740.04     22.99 o 
   3  -6   8       23.01       18.44     10.06 o 
   4  -6   8      966.67      907.92     19.22 o 
   5  -6   8     1164.02     1143.86     30.60 o 
   6  -6   8      866.45      892.96     28.04 o 
   7  -6   8      681.75      687.93     16.86 o 
  -8  -5   8     2517.79     2492.11     30.01 o 
  -7  -5   8     2009.98     1962.92     25.80 o 
  -6  -5   8     1290.05     1278.78     21.07 o 
  -5  -5   8      509.22      443.02     10.30 o 
  -4  -5   8      380.96      357.40      4.54 o 
  -3  -5   8     3078.35     3209.11     18.38 o 
  -2  -5   8     4669.67     4808.41     25.11 o 
  -1  -5   8     4847.82     4739.67     33.50 o 
   0  -5   8     5125.13     5261.08     25.98 o 
   1  -5   8     1153.93     1176.99     15.53 o 
   2  -5   8       70.86       82.58      4.80 o 
   3  -5   8      826.63      729.25     17.81 o 
   4  -5   8     1254.76     1176.78     17.42 o 
   5  -5   8     1911.14     1847.49     59.57 o 
   6  -5   8      662.33      650.84     26.33 o 
   7  -5   8      744.83      727.74     16.63 o 
  -8  -4   8     1196.57     1246.10     21.10 o 
  -7  -4   8      400.07      409.08     12.23 o 
  -6  -4   8       92.83       91.26      5.53 o 
  -5  -4   8     1262.70     1287.89     19.20 o 
  -4  -4   8     5249.42     4695.63    315.92 o 
  -3  -4   8     6257.91     6256.22     37.15 o 
  -2  -4   8     4251.24     4337.56     29.90 o 
  -1  -4   8     3375.95     3410.42     21.53 o 
   0  -4   8      635.71      676.51      8.26 o 
   1  -4   8      969.88     1003.89      9.77 o 
   2  -4   8     2460.81     2463.02     16.38 o 
   3  -4   8     2659.83     2673.19     19.72 o 
   4  -4   8     2157.67     2192.41     20.72 o 
   5  -4   8     1727.24     1698.09     60.23 o 
   6  -4   8       17.51       21.23      6.91 o 
   7  -4   8       18.25       11.97      6.84 o 
  -9  -3   8      163.60      180.14     10.11 o 
  -8  -3   8       93.80      109.29     10.62 o 
  -7  -3   8      144.42      154.72      9.64 o 
  -6  -3   8     4915.97     4885.32     28.32 o 
  -5  -3   8     5196.83     5201.62     39.98 o 
  -4  -3   8     7725.49     7486.49     82.34 o 
  -3  -3   8     4576.14     4556.60     29.06 o 
  -2  -3   8     2084.65     2088.62     15.98 o 
  -1  -3   8       72.36       77.68      2.77 o 
   0  -3   8     2849.79     2855.38     11.44 o 
   1  -3   8     4845.64     4890.00     24.15 o 
   2  -3   8     3568.13     3616.13     32.36 o 
   3  -3   8     2367.19     2434.01     13.68 o 
   4  -3   8     1253.77     1293.63     15.27 o 
   5  -3   8        0.56        5.62      4.24 o 
   6  -3   8      681.41      644.36     24.93 o 
   7  -3   8      333.30      344.35     17.62 o 
  -9  -2   8      551.54      520.80     10.22 o 
  -8  -2   8      131.49      135.95      5.76 o 
  -7  -2   8     2522.41     2642.64     24.57 o 
  -6  -2   8     7224.06     7237.53     32.75 o 
  -5  -2   8     2353.51     2402.30     20.00 o 
  -4  -2   8     4613.21     4619.92     20.29 o 
  -3  -2   8      255.32      232.99      4.89 o 
  -2  -2   8     1008.61     1054.30     11.19 o 
  -1  -2   8     6269.29     6427.77     25.10 o 
   0  -2   8     5794.15     5791.90     29.64 o 
   1  -2   8     5924.69     5986.31     22.42 o 
   2  -2   8     3050.98     3147.05     14.67 o 
   3  -2   8     1173.61     1206.08      9.57 o 
   4  -2   8        9.69       13.80      3.29 o 
   5  -2   8      390.45      365.81      8.80 o 
   6  -2   8      416.75      427.18     12.75 o 
   7  -2   8      492.68      513.04     20.43 o 
  -9  -1   8      407.67      430.00      9.66 o 
  -8  -1   8     1285.24     1304.04     18.53 o 
  -7  -1   8     1917.74     1984.35     16.94 o 
  -6  -1   8     2837.88     2831.29     14.16 o 
  -5  -1   8      826.61      791.34      6.38 o 
  -4  -1   8     2092.73     2072.88     21.73 o 
  -3  -1   8      551.52      580.30      9.12 o 
  -2  -1   8     2501.91     2451.97     19.24 o 
  -1  -1   8     4544.78     4621.83     35.12 o 
   0  -1   8     5176.39     5093.31     18.99 o 
   1  -1   8     6606.54     6797.87     28.50 o 
   2  -1   8     1138.87     1181.52     10.98 o 
   3  -1   8       42.11       46.43      3.96 o 
   4  -1   8      450.09      429.05     14.84 o 
   5  -1   8      933.29      942.36     27.90 o 
   6  -1   8     1046.14     1076.26     22.86 o 
  -9   0   8     1538.43     1603.87     25.01 o 
  -8   0   8     2926.24     3045.23     45.51 o 
  -7   0   8     4791.27     4850.17     31.49 o 
  -6   0   8     4440.08     4465.33     22.39 o 
  -5   0   8     1107.12     1038.36      7.29 o 
  -4   0   8       58.84       58.23      5.73 o 
  -3   0   8     2396.94     2405.08     19.14 o 
  -2   0   8     4045.10     4032.19     25.04 o 
  -1   0   8     3639.61     3566.48     15.67 o 
   0   0   8     1826.73     1833.60     28.33 o 
   1   0   8      231.89      225.95     11.89 o 
   2   0   8      644.80      696.30      9.65 o 
   3   0   8      973.02      976.70     11.92 o 
   4   0   8     1503.93     1509.46     32.33 o 
   5   0   8     1130.87     1199.20     20.24 o 
  -9   1   8     2048.73     2066.49     82.77 o 
  -8   1   8     1132.23     1117.65     33.82 o 
  -7   1   8      484.27      470.02     12.97 o 
  -6   1   8      182.89      201.87      5.71 o 
  -5   1   8     1712.58     1720.47     10.45 o 
  -4   1   8     3415.94     3452.22     21.15 o 
  -3   1   8     4374.01     4363.62     41.48 o 
  -2   1   8     3874.30     3825.48     20.04 o 
  -1   1   8     1715.58     1716.20     17.18 o 
   0   1   8      274.65      269.62     11.73 o 
   1   1   8      127.04      115.24      7.08 o 
   2   1   8     1163.39     1145.67     19.03 o 
   3   1   8     1966.02     2001.15     24.09 o 
   4   1   8     1527.62     1547.55     22.75 o 
   5   1   8      882.26      872.41     18.52 o 
  -9   2   8      375.78      339.09     10.95 o 
  -8   2   8      119.09      116.96      7.21 o 
  -7   2   8      120.08      132.92      4.36 o 
  -6   2   8     2733.90     2718.14     58.63 o 
  -5   2   8     5304.80     5277.45     27.69 o 
  -4   2   8     7646.34     7501.83     35.04 o 
  -3   2   8     4281.33     4047.92     34.31 o 
  -2   2   8     1581.49     1469.18     19.31 o 
  -1   2   8        7.37        5.94      2.70 o 
   0   2   8     1602.79     1715.16     34.88 o 
   1   2   8     2888.18     2878.94     27.38 o 
   2   2   8     2981.41     2960.27     86.51 o 
   3   2   8     1504.63     1528.00     26.27 o 
   4   2   8      367.52      378.79     13.54 o 
  -8   3   8      284.42      309.05     15.38 o 
  -7   3   8     1899.14     1996.02     31.24 o 
  -6   3   8     5599.20     5582.15     54.84 o 
  -5   3   8     3082.49     3049.45     39.61 o 
  -4   3   8     2025.32     2045.66     16.68 o 
  -3   3   8      249.93      281.35      7.61 o 
  -2   3   8      144.31      136.35      7.08 o 
  -1   3   8     1654.46     1609.52     39.94 o 
   0   3   8     3863.36     3922.61     55.04 o 
   1   3   8     1932.75     1907.38     41.66 o 
   2   3   8     1660.37     1650.11     23.65 o 
  -7   4   8     2388.76     2549.01     38.90 o 
  -6   4   8     1632.76     1629.44     32.89 o 
  -5   4   8      684.42      680.44     22.41 o 
  -4   4   8      488.73      448.94     12.61 o 
  -3   4   8      173.87      178.83      6.32 o 
  -2   4   8     1458.55     1442.49     54.79 o 
  -1   4   8     2124.53     2074.62     24.93 o 
   0   4   8     2049.06     1990.65     75.60 o 
   1   4   8      809.13      824.16     17.80 o 
  -5   5   8       77.83       68.47     11.74 o 
  -4   5   8      324.66      321.13     30.63 o 
  -3   5   8     1546.48     1564.56     22.88 o 
  -2   5   8     1588.89     1546.46     29.93 o 
  -2 -10   9      151.38      136.70     14.26 o 
  -1 -10   9      183.22      165.51     14.26 o 
   0 -10   9      211.46      233.76     16.22 o 
   1 -10   9      238.20      269.85     19.30 o 
   2 -10   9       34.26       27.94     12.85 o 
   3 -10   9        0.60        0.28     12.85 o 
   4 -10   9       36.82       17.04     13.69 o 
  -4  -9   9      163.95      160.74     13.42 o 
  -3  -9   9       52.21       53.09     10.06 o 
  -2  -9   9      539.05      514.87     21.28 o 
  -1  -9   9      555.68      537.61     22.12 o 
   0  -9   9      128.26       97.00     12.86 o 
   1  -9   9       59.53       49.18     11.18 o 
   2  -9   9      159.86      155.72     15.66 o 
   3  -9   9        2.55       -3.63     12.29 o 
   4  -9   9      295.11      277.47     21.26 o 
   5  -9   9      142.25      148.15     17.05 o 
  -5  -8   9      116.52      126.62     12.02 o 
  -4  -8   9       93.72       83.57     12.02 o 
  -3  -8   9      426.60      394.61     18.47 o 
  -2  -8   9       76.65       91.95     11.18 o 
  -1  -8   9        0.25        2.10      3.43 o 
   0  -8   9       44.54       31.30     11.74 o 
   1  -8   9       71.87       81.61     11.46 o 
   2  -8   9       57.82       58.96     12.30 o 
   3  -8   9      145.84      159.90     15.65 o 
   4  -8   9      117.51      111.81     14.53 o 
   5  -8   9       11.41       12.57     12.57 o 
   6  -8   9       90.04       55.06     15.09 o 
  -6  -7   9        0.57        2.79     10.34 o 
  -5  -7   9      197.06      171.68     13.70 o 
  -4  -7   9       35.05       43.31     10.62 o 
  -3  -7   9       76.92       73.22     11.18 o 
  -2  -7   9        2.87        8.07      4.13 o 
  -1  -7   9        5.43        9.31      4.46 o 
   0  -7   9        8.54        8.92      3.49 o 
   1  -7   9      181.74      174.48     14.54 o 
   2  -7   9      281.16      288.96     17.90 o 
   3  -7   9      121.19      112.65     14.54 o 
   4  -7   9       52.50       47.79     13.13 o 
   5  -7   9       21.27       20.40     12.01 o 
   6  -7   9       35.52       33.25     13.41 o 
  -7  -6   9       20.76       22.24      7.41 o 
  -6  -6   9       90.64       82.17     11.74 o 
  -5  -6   9       84.41       74.06     11.18 o 
  -4  -6   9        0.13        6.43      6.98 o 
  -3  -6   9       76.45       73.13      5.17 o 
  -2  -6   9      161.57      156.78      6.72 o 
  -1  -6   9       34.52       31.67      3.37 o 
   0  -6   9       24.18       24.88      3.66 o 
   1  -6   9      109.15      122.99     12.58 o 
   2  -6   9       81.72       83.29     11.18 o 
   3  -6   9       24.15       23.74      4.62 o 
   4  -6   9       59.07       53.18      5.72 o 
   5  -6   9       24.80       26.06      8.31 o 
   6  -6   9        2.40        1.86      7.39 o 
  -7  -5   9       29.33       32.15      7.38 o 
  -6  -5   9       30.41       32.03      6.44 o 
  -5  -5   9       26.52       25.71      7.82 o 
  -4  -5   9        0.67        1.15      1.88 o 
  -3  -5   9       13.90       16.92      2.32 o 
  -2  -5   9       42.02       38.03      9.36 o 
  -1  -5   9        6.97       10.43      4.00 o 
   0  -5   9       11.53        9.99      4.35 o 
   1  -5   9      144.56      133.15      6.29 o 
   2  -5   9        0.10        2.01      3.33 o 
   3  -5   9        0.00        0.74      3.54 o 
   4  -5   9        2.96        2.56      4.32 o 
   5  -5   9       13.29       12.41      7.30 o 
   6  -5   9        4.68        2.50      7.28 o 
  -8  -4   9        1.82       -0.14      6.51 o 
  -7  -4   9        8.79        3.54      6.40 o 
  -6  -4   9       64.35       55.18      6.71 o 
  -5  -4   9        0.06       -2.62      2.83 o 
  -4  -4   9       12.05       10.24      2.15 o 
  -3  -4   9       36.76       34.85      3.80 o 
  -2  -4   9       43.29       41.36      5.41 o 
  -1  -4   9       97.26       81.27      3.57 o 
   0  -4   9      125.97      111.47      3.09 o 
   1  -4   9        8.90       11.45      3.00 o 
   2  -4   9       72.69       69.29      4.45 o 
   3  -4   9      108.47      102.38      5.29 o 
   4  -4   9        1.42        5.45      6.28 o 
   5  -4   9       60.79       64.13      7.90 o 
   6  -4   9       86.43       88.94      8.55 o 
  -8  -3   9        1.16        3.43      6.40 o 
  -7  -3   9       25.02       28.42      6.71 o 
  -6  -3   9        1.68       -1.63      2.31 o 
  -5  -3   9        1.28        1.97      1.62 o 
  -4  -3   9      215.62      212.92      5.69 o 
  -3  -3   9        0.17        2.77      2.31 o 
  -2  -3   9       11.50       10.83      3.32 o 
  -1  -3   9      269.18      265.96      5.56 o 
   0  -3   9        1.77        2.97      1.97 o 
   1  -3   9        3.11        2.50      2.45 o 
   2  -3   9      261.85      253.44      5.04 o 
   3  -3   9       17.17       17.17      3.46 o 
   4  -3   9        0.29       -1.33      5.63 o 
   5  -3   9        2.80        2.63      6.28 o 
   6  -3   9       53.45       52.71      7.38 o 
  -8  -2   9        0.12       -5.87      8.38 o 
  -7  -2   9       19.92       15.75      3.34 o 
  -6  -2   9        4.53        6.92      3.10 o 
  -5  -2   9        6.51        7.89      2.01 o 
  -4  -2   9      685.53      686.81      9.92 o 
  -3  -2   9       42.15       44.00      3.72 o 
  -2  -2   9      105.01      102.18      3.52 o 
  -1  -2   9       57.48       61.56      3.67 o 
   0  -2   9      351.18      346.71      6.06 o 
   1  -2   9      485.43      485.09     11.11 o 
   2  -2   9      364.97      367.12      5.80 o 
   3  -2   9       47.44       39.86      3.50 o 
   4  -2   9       17.24       17.79      4.80 o 
   5  -2   9        5.19        4.28      6.18 o 
  -8  -1   9       31.64       35.66      4.53 o 
  -7  -1   9      513.97      531.01      9.61 o 
  -6  -1   9      607.10      607.18      9.78 o 
  -5  -1   9      575.84      567.92      9.09 o 
  -4  -1   9      184.15      189.32      6.05 o 
  -3  -1   9       22.18       18.05      3.76 o 
  -2  -1   9       54.40       49.42      3.09 o 
  -1  -1   9      187.64      192.56      4.71 o 
   0  -1   9       56.23       50.44      3.37 o 
   1  -1   9       17.66       19.16      3.15 o 
   2  -1   9        5.01        3.91      4.69 o 
   3  -1   9       10.96        8.05      4.56 o 
   4  -1   9        0.05        0.54      6.28 o 
   5  -1   9       54.56       53.71      7.87 o 
  -8   0   9      183.75      190.20      6.99 o 
  -7   0   9      462.70      439.89     11.06 o 
  -6   0   9       69.24       75.28      2.95 o 
  -5   0   9        5.11        4.82      1.96 o 
  -4   0   9       88.53       78.70      3.68 o 
  -3   0   9      117.82      114.72      5.77 o 
  -2   0   9      444.27      417.30      9.50 o 
  -1   0   9      321.76      319.09     11.47 o 
   0   0   9      742.52      698.98      9.13 o 
   1   0   9      211.35      207.58      6.07 o 
   2   0   9      166.68      158.46      5.42 o 
   3   0   9       52.36       52.13      7.04 o 
   4   0   9      262.93      251.51     11.27 o 
  -8   1   9      626.33      617.68     15.96 o 
  -7   1   9      204.44      202.97      6.95 o 
  -6   1   9       69.74       62.88      3.99 o 
  -5   1   9      271.03      260.35      4.90 o 
  -4   1   9      906.86      901.93     15.74 o 
  -3   1   9     1647.46     1611.68     20.12 o 
  -2   1   9     1441.53     1431.92     16.00 o 
  -1   1   9      672.43      654.25     12.16 o 
   0   1   9        8.64        8.82      3.17 o 
   1   1   9       50.39       47.76      6.57 o 
   2   1   9      397.95      374.86     12.03 o 
   3   1   9      280.49      275.24     11.47 o 
  -8   2   9      112.75       92.79     10.06 o 
  -6   2   9      255.85      256.37      6.98 o 
  -5   2   9     1372.65     1351.97     14.86 o 
  -4   2   9      421.87      444.19      7.87 o 
  -3   2   9     1600.51     1615.43     14.62 o 
  -2   2   9      295.46      302.65      8.05 o 
  -1   2   9       11.60       16.34      5.14 o 
   0   2   9      211.72      215.29     14.82 o 
   1   2   9      175.20      172.52     10.20 o 
   2   2   9      848.14      844.05     24.94 o 
  -6   3   9      418.50      435.13      9.64 o 
  -5   3   9     1140.88     1105.59     22.55 o 
  -4   3   9     1111.55     1063.18     16.30 o 
  -3   3   9      469.64      453.90      8.47 o 
  -2   3   9        0.32        1.58      5.01 o 
  -1   3   9       80.08       77.63      6.76 o 
   0   3   9      578.88      549.01     23.10 o 
  -5   4   9      862.12      815.94     40.64 o 
  -4   4   9       59.51       59.72      7.31 o 
  -3   4   9        7.71        6.86      6.44 o 
  -2   4   9      138.73      142.35      8.56 o 
  -1 -10  10      171.91      184.79     16.21 o 
   0 -10  10      374.08      405.67     21.26 o 
   1 -10  10      369.17      417.41     22.10 o 
   2 -10  10        1.93       -3.35     10.34 o 
  -3  -9  10      822.17      795.59     26.34 o 
  -2  -9  10     1613.03     1611.46     35.98 o 
  -1  -9  10     2104.58     2162.67     41.96 o 
   0  -9  10     1361.19     1333.21     33.98 o 
   1  -9  10       64.28       56.45     12.02 o 
   2  -9  10      153.59      161.86     16.21 o 
   3  -9  10      257.57      234.35     18.74 o 
   4  -9  10      828.38      824.19     31.11 o 
  -4  -8  10     1612.63     1622.07     35.70 o 
  -3  -8  10     2894.30     2927.18     46.33 o 
  -2  -8  10     2205.01     2335.33     41.99 o 
  -1  -8  10     1022.40     1033.74     28.33 o 
   0  -8  10      177.12      243.24     15.66 o 
   1  -8  10       58.85       36.05     11.74 o 
   2  -8  10      349.59      311.95     18.19 o 
   3  -8  10      620.61      614.73     24.37 o 
   4  -8  10      709.62      678.22     27.17 o 
   5  -8  10      378.87      429.46     23.78 o 
  -5  -7  10     1376.51     1426.35     32.58 o 
  -4  -7  10     2376.57     2429.98     41.73 o 
  -3  -7  10     2883.03     2933.97     45.22 o 
  -2  -7  10     1158.20     1140.24     28.63 o 
  -1  -7  10      128.80      123.83     13.14 o 
   0  -7  10      352.71      317.29     16.79 o 
   1  -7  10     1302.16     1234.23     30.90 o 
   2  -7  10     2404.21     2257.78     42.60 o 
   3  -7  10     1562.83     1624.05     37.11 o 
   4  -7  10      744.74      705.52     27.46 o 
   5  -7  10       72.97       96.13     14.81 o 
  -6  -6  10     2524.06     2504.33     42.30 o 
  -5  -6  10     2077.17     2089.76     38.58 o 
  -4  -6  10     1866.65     1908.73     36.03 o 
  -3  -6  10      664.94      651.64     21.85 o 
  -2  -6  10       75.67       77.96      5.53 o 
  -1  -6  10     1217.49     1198.37     12.65 o 
   0  -6  10     2297.00     2217.20     38.93 o 
   1  -6  10     2104.59     2104.45     38.90 o 
   2  -6  10     2188.30     2243.80     40.88 o 
   3  -6  10      333.00      320.89     18.18 o 
   4  -6  10       26.73       29.13      7.99 o 
   5  -6  10      170.61      130.36     12.30 o 
  -7  -5  10     1647.50     1735.98     53.69 o 
  -6  -5  10     1471.77     1543.90     32.87 o 
  -5  -5  10      665.67      670.63     21.85 o 
  -4  -5  10       12.11       13.13      8.66 o 
  -3  -5  10      959.66      935.55     24.97 o 
  -2  -5  10     3284.77     3293.64     25.26 o 
  -1  -5  10     4020.84     4224.64     29.08 o 
   0  -5  10     2687.22     2770.14     41.83 o 
   1  -5  10     1900.22     1996.66     25.35 o 
   2  -5  10      406.50      444.32     12.63 o 
   3  -5  10       91.51       68.18      8.47 o 
   4  -5  10      307.32      299.32     11.67 o 
   5  -5  10      465.46      482.50     19.31 o 
  -7  -4  10     1305.74     1340.54     23.16 o 
  -6  -4  10      895.80      843.34     23.83 o 
  -5  -4  10       54.98       47.48      3.80 o 
  -4  -4  10     1399.42     1444.48     29.79 o 
  -3  -4  10     1370.65     1379.23     18.55 o 
  -2  -4  10     2670.12     2766.76     24.01 o 
  -1  -4  10     2245.28     2334.90     14.48 o 
   0  -4  10     1112.73     1155.08     11.98 o 
   1  -4  10      114.94      126.39      4.51 o 
   2  -4  10      314.54      275.85     10.46 o 
   3  -4  10     1104.93     1057.52     18.29 o 
   4  -4  10     1194.38     1258.53     20.24 o 
   5  -4  10     1110.92     1177.99     41.94 o 
  -7  -3  10     1751.43     1682.09     24.84 o 
  -6  -3  10      186.89      155.45     12.30 o 
  -5  -3  10      279.96      307.68     14.82 o 
  -4  -3  10     3597.76     3689.09     19.99 o 
  -3  -3  10     1882.55     1862.11     10.43 o 
  -2  -3  10     5391.92     5434.40     69.19 o 
  -1  -3  10     1427.56     1451.76     14.53 o 
   0  -3  10       16.15       19.69      2.85 o 
   1  -3  10      832.01      811.75      9.76 o 
   2  -3  10     1391.00     1347.27     15.50 o 
   3  -3  10     2138.16     2211.94     26.63 o 
   4  -3  10     1334.30     1441.56     20.49 o 
   5  -3  10      515.76      550.59     21.27 o 
  -8  -2  10      372.02      382.27     24.62 o 
  -7  -2  10      405.30      429.09     13.16 o 
  -6  -2  10     2018.02     2023.40     35.77 o 
  -5  -2  10     3271.39     3364.59     69.93 o 
  -4  -2  10     5317.30     5472.05     54.55 o 
  -3  -2  10     2637.69     2611.27     21.48 o 
  -2  -2  10     2783.86     2801.86     19.71 o 
  -1  -2  10       41.48       44.16      4.80 o 
   0  -2  10      125.06      115.53      5.64 o 
   1  -2  10      676.92      722.87     17.79 o 
   2  -2  10      869.52      866.60     12.55 o 
   3  -2  10     1651.07     1724.92     17.37 o 
   4  -2  10      275.95      279.67     15.66 o 
  -7  -1  10     1156.37     1133.30     24.97 o 
  -6  -1  10     1687.64     1742.95     18.99 o 
  -5  -1  10     3181.30     3236.10     20.29 o 
  -4  -1  10     3085.68     3097.90     23.13 o 
  -3  -1  10      608.01      596.16     11.17 o 
  -2  -1  10        3.14        9.32      4.33 o 
  -1  -1  10     1220.07     1197.74     26.12 o 
   0  -1  10     2599.75     2621.28     97.56 o 
   1  -1  10     3009.02     3089.47     76.77 o 
   2  -1  10     1792.69     1865.89     32.64 o 
   3  -1  10      518.33      497.81     20.30 o 
  -7   0  10     2845.15     2858.52     34.53 o 
  -6   0  10     2467.07     2485.29     24.60 o 
  -5   0  10     1202.98     1178.80     15.63 o 
  -4   0  10       12.00       17.75      5.57 o 
  -3   0  10     1215.73     1207.25     12.40 o 
  -2   0  10     3011.76     3004.53     39.88 o 
  -1   0  10     3473.03     3509.98     50.14 o 
   0   0  10     3026.79     3012.90     26.98 o 
   1   0  10     1150.64     1121.28     17.86 o 
   2   0  10      186.29      180.28      9.09 o 
  -7   1  10     1252.25     1188.91     18.87 o 
  -6   1  10      457.41      422.88     17.63 o 
  -5   1  10        4.99        7.18      3.52 o 
  -4   1  10     1122.29     1116.88     16.56 o 
  -3   1  10     2235.61     2211.13     22.02 o 
  -2   1  10     3403.02     3581.57     37.51 o 
  -1   1  10     2463.63     2494.80     35.54 o 
   0   1  10     1104.29     1140.44     17.95 o 
   1   1  10      161.63      170.51      9.27 o 
  -6   2  10        0.27        4.47      6.71 o 
  -5   2  10      576.25      610.81     10.72 o 
  -4   2  10     2544.14     2446.92     24.23 o 
  -3   2  10     2031.23     1997.07     28.43 o 
  -2   2  10     2074.42     2065.80     50.26 o 
  -1   2  10      691.84      683.40     32.91 o 
   0   2  10       42.93       49.94      6.40 o 
  -1  -9  11      279.80      302.05     19.58 o 
   0  -9  11      139.42      148.15     15.93 o 
   1  -9  11        5.44       10.06     12.57 o 
   2  -9  11       19.60       17.88     13.41 o 
  -3  -8  11      206.02      201.87     15.10 o 
  -2  -8  11       15.90       28.50     11.73 o 
  -1  -8  11       77.98       98.65     12.30 o 
   0  -8  11        0.55       -0.28     10.06 o 
   1  -8  11        0.40        0.84      9.22 o 
   2  -8  11       22.06       23.75     12.29 o 
   3  -8  11       27.68       31.29     13.41 o 
  -4  -7  11       18.55       15.93     10.90 o 
  -3  -7  11       36.70       41.63      9.22 o 
  -2  -7  11        1.05        0.56      9.50 o 
  -1  -7  11       26.66       24.59      9.50 o 
   0  -7  11        6.38        4.47      9.78 o 
   1  -7  11       10.46        6.71      9.50 o 
   2  -7  11       21.75       34.37     11.18 o 
   3  -7  11       45.88       34.37     13.41 o 
  -5  -6  11       13.79       18.72     10.90 o 
  -4  -6  11        8.20        7.82     10.34 o 
  -3  -6  11      125.19      135.01     12.86 o 
  -2  -6  11       29.44       22.07      8.66 o 
  -1  -6  11       47.99       43.59      9.50 o 
   0  -6  11        7.70        3.63      9.22 o 
   1  -6  11        1.26       -2.91      6.24 o 
   2  -6  11        7.58        5.84      6.40 o 
   3  -6  11       82.56       72.64      8.71 o 
   4  -6  11       10.64        6.38      7.84 o 
  -6  -5  11        9.51        8.10     10.34 o 
  -5  -5  11        2.11        8.94     10.06 o 
  -4  -5  11       11.53       14.41      4.27 o 
  -3  -5  11       25.85       23.39      4.75 o 
  -2  -5  11       22.41       17.63      5.24 o 
  -1  -5  11       18.93       10.79      5.77 o 
   0  -5  11        8.22        2.92      5.72 o 
   1  -5  11        0.58        3.16      6.02 o 
   2  -5  11       54.88       48.37      7.70 o 
   3  -5  11        3.22        1.23      7.19 o 
   4  -5  11        3.57        1.92      7.50 o 
  -6  -4  11       18.01       12.57      9.50 o 
  -5  -4  11       38.14       26.82      9.22 o 
  -4  -4  11        6.55        8.02      3.94 o 
  -3  -4  11       28.32       29.02      5.04 o 
  -2  -4  11      217.07      215.75     10.35 o 
  -1  -4  11       32.13       27.97      6.04 o 
   0  -4  11       34.97       38.24      6.29 o 
   1  -4  11       66.99       58.55      7.08 o 
   2  -4  11       14.65       13.00      6.22 o 
   3  -4  11       45.26       42.06      7.71 o 
  -6  -3  11       10.39        3.35      7.26 o 
  -5  -3  11        2.89        4.47      8.38 o 
  -4  -3  11       30.82       42.47      9.50 o 
  -3  -3  11       90.69       79.16      5.95 o 
  -2  -3  11      388.34      386.47     10.49 o 
  -1  -3  11        0.24       -0.52      5.13 o 
   0  -3  11      471.01      448.31     11.91 o 
   1  -3  11      324.55      331.12     10.86 o 
   2  -3  11       19.40       21.53      6.81 o 
   3  -3  11        0.27        0.08      5.96 o 
  -6  -2  11       27.54       20.68      8.66 o 
  -5  -2  11      166.18      148.45     12.58 o 
  -4  -2  11      473.93      502.15     19.31 o 
  -3  -2  11      199.12      202.51      7.60 o 
  -2  -2  11      194.54      197.04      7.86 o 
  -1  -2  11       49.80       38.38      5.32 o 
   0  -2  11       19.29       14.69      6.85 o 
   1  -2  11      340.46      338.05     22.66 o 
   2  -2  11      296.46      281.09     14.26 o 
  -6  -1  11      424.95      414.14     18.75 o 
  -5  -1  11      543.90      514.01     19.60 o 
  -4  -1  11       22.53       24.32      4.53 o 
  -3  -1  11        1.11        2.47      4.02 o 
  -2  -1  11        5.84        5.26      4.13 o 
  -1  -1  11      248.72      234.22      8.70 o 
   0  -1  11      296.26      289.92     27.69 o 
   1  -1  11      135.92      136.31      8.00 o 
  -5   0  11      180.04      175.57     12.58 o 
  -4   0  11      235.06      194.55     13.56 o 
  -3   0  11       59.59       59.75      4.40 o 
  -2   0  11      154.15      138.81      5.86 o 
  -1   0  11      519.15      514.29     12.17 o 
   0   0  11      574.03      601.66     13.66 o 
  -3   1  11      416.23      398.17     15.11 o 
  -2  -7  12      714.23      775.93     26.89 o 
  -1  -7  12      254.05      272.66     18.46 o 
   0  -7  12       15.51        1.12     10.62 o 
   1  -7  12      316.20      303.76     19.58 o 
  -3  -6  12     1516.14     1524.49     20.06 o 
  -2  -6  12      544.51      536.96     13.09 o 
  -1  -6  12        0.13       -2.51      9.50 o 
   0  -6  12      340.44      313.22     11.95 o 
   1  -6  12      873.80      900.57     28.03 o 
  -4  -5  12     1751.31     1860.86     38.80 o 
  -3  -5  12      527.21      537.59     16.80 o 
  -2  -5  12      199.46      191.64      8.93 o 
  -1  -5  12      271.45      262.54     16.92 o 
   0  -5  12     1037.85     1083.26     53.29 o 
   1  -5  12     1060.48     1114.18     25.10 o 
  -4  -4  12      106.41      109.28     12.30 o 
  -3  -4  12       47.10       43.36      5.68 o 
  -2  -4  12     1662.77     1650.77     31.77 o 
  -1  -4  12     1314.37     1328.67     19.90 o 
   0  -4  12     3391.99     3485.20     32.45 o 
   1  -4  12     1600.93     1669.32     23.44 o 
  -4  -3  12      540.11      536.93     21.00 o 
  -3  -3  12     1437.15     1476.03     32.86 o 
  -2  -3  12     3226.21     3315.08     29.35 o 
  -1  -3  12     1352.33     1401.84     43.38 o 
   0  -3  12     1172.68     1225.85     19.62 o 
  -3  -2  12     1837.75     1847.70     35.44 o 
  -2  -2  12     1456.51     1479.88     19.64 o 
  -1  -2  12      274.29      294.44     21.25 o 
                                                 
